# Supplementary material for: Assessing shared respiratory pathogens between domestic (Ovis aries) and bighorn (Ovis canadensis) sheep; methods for multiplex PCR, amplicon sequencing, and bioinformatics to characterize respiratory flora
Source: PLoS One. 2023 Oct 19;18(10):e0293062. doi: 10.1371/journal.pone.0293062 (PMC10586700; doi:10.1371/journal.pone.0293062)
Supplement: S1 File — (XLSX) [file pone.0293062.s022.xlsx]

## Sheet: 18 181_lung
Level 1	Level 2	Level 3	Level 4	Level 5	Frequency	% Frequency
Fusobacteria	Fusobacteriales	Leptotrichiaceae			1982	0.119434
Fusobacteria	Fusobacteriales	Fusobacteriaceae	Fusobacterium		1626	0.0979813
Fusobacteria	Fusobacteriales	Leptotrichiaceae	Streptobacillus		1490	0.0897861
Fusobacteria	Fusobacteriales	Fusobacteriaceae			1406	0.0847243
Fusobacteria	Fusobacteriales	Leptotrichiaceae	Sneathia		447	0.0269358
Fusobacteria	Fusobacteriales	Leptotrichiaceae	Pseudostreptobacillus		5	0.000301296
Fusobacteria	Fusobacteriales	Leptotrichiaceae	Oceanivirga		2	0.000120518
Fusobacteria	Fusobacteriales				26	0.00156674
Fusobacteria Total					6984	0.42085
Proteobacteria	Gammaproteobacteria	Pasteurellales	Pasteurellaceae	Pasteurella	3052	0.183911
Proteobacteria	Gammaproteobacteria	Pasteurellales	Pasteurellaceae	Bibersteinia	1245	0.0750226
Proteobacteria	Gammaproteobacteria	Pasteurellales	Pasteurellaceae		880	0.053028
Proteobacteria	Gammaproteobacteria	Moraxellales	Moraxellaceae	Moraxella	251	0.015125
Proteobacteria	Gammaproteobacteria	Pasteurellales	Pasteurellaceae	Frederiksenia	63	0.00379632
Proteobacteria	Gammaproteobacteria	Moraxellales	Moraxellaceae		59	0.00355529
Proteobacteria	Gammaproteobacteria	Pseudomonadales	Pseudomonadaceae		2	0.000120518
Proteobacteria	Gammaproteobacteria	Pasteurellales	Pasteurellaceae	Mannheimia	8	0.000482073
Proteobacteria	Gammaproteobacteria	Pasteurellales			6	0.000361555
Proteobacteria	Gammaproteobacteria	Enterobacterales	Erwiniaceae	Rosenbergiella	1	6.02591e-05
Proteobacteria	Gammaproteobacteria	Enterobacterales	Erwiniaceae	Pantoea	13	0.000783368
Proteobacteria	Gammaproteobacteria				4	0.000241036
Proteobacteria	Epsilonproteobacteria	Campylobacterales	Campylobacteraceae	Campylobacter	25	0.00150648
Proteobacteria	Epsilonproteobacteria	Campylobacterales	Campylobacteraceae		13	0.000783368
Proteobacteria	Alphaproteobacteria	Sphingomonadales	Sphingomonadaceae	Hephaestia	2	0.000120518
Proteobacteria Total					5624	0.338897
Bacteroidota	Bacteroidia	Bacteroidales	Bacteroidaceae	Bacteroides	1198	0.0721904
Bacteroidota	Bacteroidia	Bacteroidales	Bacteroidaceae		793	0.0477855
Bacteroidota Total					1991	0.119976
Actinobacteria	Actinomycetales	Actinomycetaceae	Trueperella		1726	0.104007
Actinobacteria	Actinomycetales	Actinomycetaceae			179	0.0107864
Actinobacteria	Micrococcales	Dermabacteraceae			1	6.02591e-05
Actinobacteria Total					1906	0.114854
Firmicutes	Bacilli	Lactobacillales	Streptococcaceae	Streptococcus	44	0.0026514
Firmicutes	Tissierellia	Tissierellales	Peptoniphilaceae	Parvimonas	2	0.000120518
Firmicutes	Clostridia	Eubacteriales	Lachnospiraceae		2	0.000120518
Firmicutes	Clostridia	Eubacteriales	Eubacteriaceae		2	0.000120518
Firmicutes	Clostridia	Eubacteriales	Clostridiaceae	Clostridium	4	0.000241036
Firmicutes	Clostridia	Eubacteriales	Clostridiaceae		1	6.02591e-05
Firmicutes	Bacilli	Lactobacillales	Streptococcaceae		1	6.02591e-05
Firmicutes Total					56	0.00337451
Tenericutes	Mollicutes	Mycoplasmataceae	Mesomycoplasma		32	0.00192829
Tenericutes	Mollicutes	Mycoplasmataceae			2	0.000120518
Tenericutes Total					34	0.00204881
Grand Total					16595

## Sheet: 18 181_sinus lining
Level 1	Level 2	Level 3	Level 4	Level 5	Frequency	% Frequency
Fusobacteria	Fusobacteriales	Fusobacteriaceae	Fusobacterium		2039	0.16588
Fusobacteria	Fusobacteriales	Fusobacteriaceae			1271	0.103401
Fusobacteria	Fusobacteriales	Leptotrichiaceae			746	0.0606899
Fusobacteria	Fusobacteriales	Leptotrichiaceae	Streptobacillus		499	0.0405955
Fusobacteria	Fusobacteriales	Leptotrichiaceae	Sneathia		162	0.0131793
Fusobacteria	Fusobacteriales				12	0.000976245
Fusobacteria Total					4729	0.384722
Proteobacteria	Gammaproteobacteria	Pasteurellales	Pasteurellaceae	Pasteurella	2454	0.199642
Proteobacteria	Gammaproteobacteria	Pasteurellales	Pasteurellaceae	Bibersteinia	740	0.0602018
Proteobacteria	Gammaproteobacteria	Pasteurellales	Pasteurellaceae		611	0.0497071
Proteobacteria	Gammaproteobacteria	Moraxellales	Moraxellaceae	Moraxella	365	0.0296941
Proteobacteria	Gammaproteobacteria	Pasteurellales	Pasteurellaceae	Frederiksenia	45	0.00366092
Proteobacteria	Gammaproteobacteria	Moraxellales	Moraxellaceae		66	0.00536935
Proteobacteria	Epsilonproteobacteria	Campylobacterales	Campylobacteraceae	Campylobacter	39	0.0031728
Proteobacteria	Gammaproteobacteria	Pseudomonadales	Pseudomonadaceae	Pseudomonas	1	8.13537e-05
Proteobacteria	Gammaproteobacteria	Pseudomonadales	Pseudomonadaceae		1	8.13537e-05
Proteobacteria	Gammaproteobacteria	Pasteurellales	Pasteurellaceae	Mannheimia	5	0.000406769
Proteobacteria	Gammaproteobacteria	Pasteurellales	Pasteurellaceae	Haemophilus	3	0.000244061
Proteobacteria	Gammaproteobacteria	Pasteurellales	Pasteurellaceae	Actinobacillus	4	0.000325415
Proteobacteria	Gammaproteobacteria	Pasteurellales			2	0.000162707
Proteobacteria	Gammaproteobacteria	Moraxellales	Moraxellaceae	Acinetobacter	1	8.13537e-05
Proteobacteria	Gammaproteobacteria	Enterobacterales	Erwiniaceae	Pantoea	15	0.00122031
Proteobacteria	Gammaproteobacteria	Enterobacterales	Enterobacteriaceae		2	0.000162707
Proteobacteria	Gammaproteobacteria				1	8.13537e-05
Proteobacteria	Epsilonproteobacteria	Campylobacterales	Campylobacteraceae		16	0.00130166
Proteobacteria	Betaproteobacteria	Neisseriales	Neisseriaceae		4	0.000325415
Proteobacteria Total					4375	0.355923
Actinobacteria	Actinomycetales	Actinomycetaceae	Trueperella		1018	0.0828181
Actinobacteria	Actinomycetales	Actinomycetaceae			160	0.0130166
Actinobacteria	Pseudonocardiales	Pseudonocardiaceae	Pseudonocardia		2	0.000162707
Actinobacteria	Micrococcales	Dermabacteraceae	Brachybacterium		1	8.13537e-05
Actinobacteria	Micrococcales	Dermabacteraceae			1	8.13537e-05
Actinobacteria					1	8.13537e-05
Actinobacteria Total					1183	0.0962415
Bacteroidota	Bacteroidia	Bacteroidales	Bacteroidaceae	Bacteroides	643	0.0523104
Bacteroidota	Bacteroidia	Bacteroidales	Bacteroidaceae		459	0.0373414
Bacteroidota	Flavobacteriia	Flavobacteriales	Flavobacteriaceae		6	0.000488122
Bacteroidota	Bacteroidia	Bacteroidales	Prevotellaceae	Prevotella	7	0.000569476
Bacteroidota	Bacteroidia	Bacteroidales	Prevotellaceae		27	0.00219655
Bacteroidota	Bacteroidia	Bacteroidales	Paludibacteraceae		1	8.13537e-05
Bacteroidota	Bacteroidia	Bacteroidales	Muribaculaceae		1	8.13537e-05
Bacteroidota	Bacteroidia	Bacteroidales	Barnesiellaceae	Coprobacter	1	8.13537e-05
Bacteroidota	Bacteroidia	Bacteroidales	Bacteroidaceae	Phocaeicola	2	0.000162707
Bacteroidota	Bacteroidia	Bacteroidales			6	0.000488122
Bacteroidota Total					1153	0.0938008
Firmicutes	Tissierellia	Tissierellales	Peptoniphilaceae	Parvimonas	115	0.00935568
Firmicutes	Tissierellia	Tissierellales	Peptoniphilaceae		55	0.00447445
Firmicutes	Negativicutes	Acidaminococcales	Acidaminococcaceae		29	0.00235926
Firmicutes	Clostridia	Eubacteriales	Oscillospiraceae		59	0.00479987
Firmicutes	Clostridia	Eubacteriales	Lachnospiraceae		36	0.00292873
Firmicutes	Negativicutes	Acidaminococcales	Acidaminococcaceae	Succiniclasticum	14	0.00113895
Firmicutes	Clostridia	Eubacteriales	Peptostreptococcaceae	Peptostreptococcus	2	0.000162707
Firmicutes	Clostridia	Eubacteriales	Oscillospiraceae	Saccharofermentans	5	0.000406769
Firmicutes	Clostridia	Eubacteriales	Oscillospiraceae	Ruminococcus	17	0.00138301
Firmicutes	Clostridia	Eubacteriales	Oscillospiraceae	Paludicola	1	8.13537e-05
Firmicutes	Clostridia	Eubacteriales	Lachnospiraceae	Pseudobutyrivibrio	5	0.000406769
Firmicutes	Clostridia	Eubacteriales	Lachnospiraceae	Kineothrix	4	0.000325415
Firmicutes	Clostridia	Eubacteriales	Lachnospiraceae	Eisenbergiella	2	0.000162707
Firmicutes	Clostridia	Eubacteriales	Lachnospiraceae	Dorea	2	0.000162707
Firmicutes	Clostridia	Eubacteriales	Lachnospiraceae	Coprococcus	3	0.000244061
Firmicutes	Clostridia	Eubacteriales	Lachnospiraceae	Butyrivibrio	6	0.000488122
Firmicutes	Clostridia	Eubacteriales	Lachnospiraceae	Agathobacter	2	0.000162707
Firmicutes	Clostridia	Eubacteriales	Intestinimonas		2	0.000162707
Firmicutes	Clostridia	Eubacteriales	Eubacteriales Family XIII. Incertae Sedis		13	0.0010576
Firmicutes	Clostridia	Eubacteriales	Eubacteriaceae	Eubacterium	5	0.000406769
Firmicutes	Clostridia	Eubacteriales	Eubacteriaceae		4	0.000325415
Firmicutes	Clostridia	Eubacteriales	Desulfitobacteriaceae	Desulfosporosinus	3	0.000244061
Firmicutes	Clostridia	Eubacteriales	Clostridiaceae	Hungatella	4	0.000325415
Firmicutes	Clostridia	Eubacteriales	Clostridiaceae	Clostridium	1	8.13537e-05
Firmicutes	Clostridia	Eubacteriales	Clostridiaceae		6	0.000488122
Firmicutes	Clostridia	Eubacteriales	Christensenellaceae		3	0.000244061
Firmicutes	Clostridia	Eubacteriales			27	0.00219655
Firmicutes	Bacilli	Lactobacillales	Streptococcaceae	Streptococcus	20	0.00162707
Firmicutes	Bacilli	Lactobacillales	Streptococcaceae		14	0.00113895
Firmicutes	Bacilli	Lactobacillales	Carnobacteriaceae	Carnobacterium	2	0.000162707
Firmicutes	Bacilli	Lactobacillales	Carnobacteriaceae		2	0.000162707
Firmicutes					3	0.000244061
Firmicutes Total					466	0.0379108
Tenericutes	Mollicutes	Mycoplasmataceae	Mesomycoplasma		356	0.0289619
Tenericutes	Mollicutes	Mycoplasmataceae			16	0.00130166
Tenericutes Total					372	0.0302636
Lentisphaerae	Lentisphaeria	Victivallales	Victivallaceae	Victivallis	2	0.000162707
Lentisphaerae	Lentisphaeria	Victivallales	Victivallaceae		2	0.000162707
Lentisphaerae Total					4	0.000325415
Spirochaetes	Spirochaetales	Treponemataceae	Treponema		2	0.000162707
Spirochaetes	Spirochaetales	Treponemataceae			2	0.000162707
Spirochaetes Total					4	0.000325415
Chloroflexi	Anaerolineae	Anaerolineales	Anaerolineaceae		3	0.000244061
Chloroflexi Total					3	0.000244061
Synergistetes	Synergistia	Synergistales	Synergistaceae		3	0.000244061
Synergistetes Total					3	0.000244061
Grand Total					12292

## Sheet: 18 181_tonsil
Level 1	Level 2	Level 3	Level 4	Level 5	Frequency	% Frequency
Fusobacteria	Fusobacteriales	Fusobacteriaceae	Fusobacterium		1326	0.171984
Fusobacteria	Fusobacteriales	Fusobacteriaceae			861	0.111673
Fusobacteria	Fusobacteriales	Leptotrichiaceae			502	0.0651102
Fusobacteria	Fusobacteriales	Leptotrichiaceae	Streptobacillus		329	0.0426719
Fusobacteria	Fusobacteriales	Leptotrichiaceae	Sneathia		86	0.0111543
Fusobacteria	Fusobacteriales				10	0.00129702
Fusobacteria Total					3114	0.403891
Proteobacteria	Gammaproteobacteria	Pasteurellales	Pasteurellaceae	Pasteurella	1156	0.149935
Proteobacteria	Gammaproteobacteria	Pasteurellales	Pasteurellaceae	Bibersteinia	318	0.0412451
Proteobacteria	Gammaproteobacteria	Pasteurellales	Pasteurellaceae		341	0.0442283
Proteobacteria	Gammaproteobacteria	Moraxellales	Moraxellaceae	Moraxella	173	0.0224384
Proteobacteria	Gammaproteobacteria	Moraxellales	Moraxellaceae		40	0.00518807
Proteobacteria	Gammaproteobacteria	Pasteurellales	Pasteurellaceae	Mannheimia	1	0.000129702
Proteobacteria	Gammaproteobacteria	Pasteurellales	Pasteurellaceae	Lonepinella	3	0.000389105
Proteobacteria	Gammaproteobacteria	Pasteurellales	Pasteurellaceae	Haemophilus	2	0.000259403
Proteobacteria	Gammaproteobacteria	Pasteurellales	Pasteurellaceae	Frederiksenia	32	0.00415045
Proteobacteria	Gammaproteobacteria	Pasteurellales	Pasteurellaceae	Actinobacillus	8	0.00103761
Proteobacteria	Gammaproteobacteria	Pasteurellales			2	0.000259403
Proteobacteria	Gammaproteobacteria	Moraxellales	Moraxellaceae	Acinetobacter	3	0.000389105
Proteobacteria	Gammaproteobacteria	Enterobacterales	Erwiniaceae	Pantoea	12	0.00155642
Proteobacteria	Gammaproteobacteria	Enterobacterales	Enterobacteriaceae		2	0.000259403
Proteobacteria	Gammaproteobacteria	Cardiobacteriales	Cardiobacteriaceae	Suttonella	6	0.00077821
Proteobacteria	Gammaproteobacteria	Cardiobacteriales	Cardiobacteriaceae		3	0.000389105
Proteobacteria	Gammaproteobacteria				1	0.000129702
Proteobacteria	Epsilonproteobacteria	Campylobacterales	Campylobacteraceae	Campylobacter	32	0.00415045
Proteobacteria	Epsilonproteobacteria	Campylobacterales	Campylobacteraceae		20	0.00259403
Proteobacteria	Deltaproteobacteria	Desulfovibrionales	Desulfovibrionaceae	Desulfovibrio	4	0.000518807
Proteobacteria	Deltaproteobacteria	Desulfovibrionales	Desulfovibrionaceae		1	0.000129702
Proteobacteria	Betaproteobacteria	Neisseriales	Neisseriaceae	Conchiformibius	1	0.000129702
Proteobacteria	Betaproteobacteria	Neisseriales	Neisseriaceae		7	0.000907912
Proteobacteria	Betaproteobacteria	Burkholderiales	Comamonadaceae		2	0.000259403
Proteobacteria	Betaproteobacteria	Burkholderiales			1	0.000129702
Proteobacteria Total					2171	0.281582
Actinobacteria	Actinomycetales	Actinomycetaceae	Trueperella		668	0.0866407
Actinobacteria	Actinomycetales	Actinomycetaceae			115	0.0149157
Actinobacteria	Propionibacteriales	Nocardioidaceae			2	0.000259403
Actinobacteria	Micrococcales	Micrococcaceae	Falsarthrobacter		2	0.000259403
Actinobacteria	Micrococcales	Micrococcaceae			2	0.000259403
Actinobacteria	Micrococcales	Dermabacteraceae	Brachybacterium		2	0.000259403
Actinobacteria	Micrococcales				1	0.000129702
Actinobacteria	Coriobacteriia	Eggerthellales	Eggerthellaceae	Raoultibacter	2	0.000259403
Actinobacteria	Coriobacteriia	Coriobacteriales	Atopobiaceae		4	0.000518807
Actinobacteria	Actinomycetales	Actinomycetaceae	Arcanobacterium		2	0.000259403
Actinobacteria					1	0.000129702
Actinobacteria Total					801	0.103891
Bacteroidota	Bacteroidia	Bacteroidales	Bacteroidaceae	Bacteroides	346	0.0448768
Bacteroidota	Bacteroidia	Bacteroidales	Bacteroidaceae		254	0.0329442
Bacteroidota	Flavobacteriia	Flavobacteriales	Flavobacteriaceae		5	0.000648508
Bacteroidota	Bacteroidia	Bacteroidales	Tannerellaceae		2	0.000259403
Bacteroidota	Bacteroidia	Bacteroidales	Prevotellaceae	Prevotella	2	0.000259403
Bacteroidota	Bacteroidia	Bacteroidales	Prevotellaceae		24	0.00311284
Bacteroidota	Bacteroidia	Bacteroidales	Porphyromonadaceae		5	0.000648508
Bacteroidota	Bacteroidia	Bacteroidales			4	0.000518807
Bacteroidota Total					642	0.0832685
Firmicutes	Tissierellia	Tissierellales	Peptoniphilaceae	Parvimonas	83	0.0107652
Firmicutes	Tissierellia	Tissierellales	Peptoniphilaceae		35	0.00453956
Firmicutes	Clostridia	Eubacteriales	Oscillospiraceae		75	0.00972763
Firmicutes	Clostridia	Eubacteriales	Lachnospiraceae		58	0.0075227
Firmicutes	Clostridia	Eubacteriales			39	0.00505837
Firmicutes	Tissierellia	Tissierellales	Gottschalkiaceae		2	0.000259403
Firmicutes	Tissierellia				1	0.000129702
Firmicutes	Negativicutes	Selenomonadales	Selenomonadaceae		1	0.000129702
Firmicutes	Negativicutes	Acidaminococcales	Acidaminococcaceae	Succiniclasticum	11	0.00142672
Firmicutes	Negativicutes	Acidaminococcales	Acidaminococcaceae		25	0.00324254
Firmicutes	Clostridia	Eubacteriales	Peptostreptococcaceae	Peptostreptococcus	4	0.000518807
Firmicutes	Clostridia	Eubacteriales	Oscillospiraceae	Saccharofermentans	7	0.000907912
Firmicutes	Clostridia	Eubacteriales	Oscillospiraceae	Ruminococcus	12	0.00155642
Firmicutes	Clostridia	Eubacteriales	Oscillospiraceae	Paludicola	1	0.000129702
Firmicutes	Clostridia	Eubacteriales	Oscillospiraceae	Acetivibrio	1	0.000129702
Firmicutes	Clostridia	Eubacteriales	Lachnospiraceae	Syntrophococcus	2	0.000259403
Firmicutes	Clostridia	Eubacteriales	Lachnospiraceae	Pseudobutyrivibrio	3	0.000389105
Firmicutes	Clostridia	Eubacteriales	Lachnospiraceae	Moryella	2	0.000259403
Firmicutes	Clostridia	Eubacteriales	Lachnospiraceae	Mediterraneibacter	2	0.000259403
Firmicutes	Clostridia	Eubacteriales	Lachnospiraceae	Lacrimispora	3	0.000389105
Firmicutes	Clostridia	Eubacteriales	Lachnospiraceae	Lachnoanaerobaculum	1	0.000129702
Firmicutes	Clostridia	Eubacteriales	Lachnospiraceae	Kineothrix	3	0.000389105
Firmicutes	Clostridia	Eubacteriales	Lachnospiraceae	Enterocloster	2	0.000259403
Firmicutes	Clostridia	Eubacteriales	Lachnospiraceae	Coprococcus	4	0.000518807
Firmicutes	Clostridia	Eubacteriales	Lachnospiraceae	Butyrivibrio	5	0.000648508
Firmicutes	Clostridia	Eubacteriales	Gracilibacteraceae		4	0.000518807
Firmicutes	Clostridia	Eubacteriales	Eubacteriales Family XIII. Incertae Sedis	Emergencia	1	0.000129702
Firmicutes	Clostridia	Eubacteriales	Eubacteriales Family XIII. Incertae Sedis		16	0.00207523
Firmicutes	Clostridia	Eubacteriales	Eubacteriaceae		11	0.00142672
Firmicutes	Clostridia	Eubacteriales	Defluviitaleaceae		1	0.000129702
Firmicutes	Clostridia	Eubacteriales	Clostridiaceae	Hungatella	4	0.000518807
Firmicutes	Clostridia	Eubacteriales	Clostridiaceae	Clostridium	3	0.000389105
Firmicutes	Clostridia	Eubacteriales	Clostridiaceae		16	0.00207523
Firmicutes	Clostridia	Eubacteriales	Christensenellaceae		25	0.00324254
Firmicutes	Bacilli	Lactobacillales	Streptococcaceae	Streptococcus	24	0.00311284
Firmicutes	Bacilli	Lactobacillales	Streptococcaceae		12	0.00155642
Firmicutes	Bacilli	Lactobacillales	Carnobacteriaceae	Isobaculum	2	0.000259403
Firmicutes	Bacilli	Bacillales	Staphylococcaceae	Staphylococcus	2	0.000259403
Firmicutes	Bacilli	Bacillales	Bacillaceae		1	0.000129702
Firmicutes					1	0.000129702
Firmicutes Total					505	0.0654994
Tenericutes	Mollicutes	Mycoplasmataceae	Mesomycoplasma		430	0.0557717
Tenericutes	Mollicutes	Mycoplasmataceae			15	0.00194553
Tenericutes Total					445	0.0577173
Spirochaetes	Spirochaetales	Treponemataceae	Treponema		12	0.00155642
Spirochaetes	Spirochaetales	Treponemataceae			7	0.000907912
Spirochaetes Total					19	0.00246433
Synergistetes	Synergistia	Synergistales	Synergistaceae	Pyramidobacter	2	0.000259403
Synergistetes	Synergistia	Synergistales	Synergistaceae		3	0.000389105
Synergistetes Total					5	0.000648508
Euryarchaeota	Methanomada group	Methanobacteria	Methanobacteriales	Methanobacteriaceae	2	0.000259403
Euryarchaeota Total					2	0.000259403
Chloroflexi	Anaerolineae	Anaerolineales	Anaerolineaceae		2	0.000259403
Chloroflexi Total					2	0.000259403
Elusimicrobia	Elusimicrobia	Elusimicrobiales	Elusimicrobiaceae		2	0.000259403
Elusimicrobia Total					2	0.000259403
Lentisphaerae	Lentisphaeria	Victivallales	Victivallaceae		2	0.000259403
Lentisphaerae Total					2	0.000259403
Grand Total					7710

## Sheet: 18 219_lung culture plate wash
Level 1	Level 2	Level 3	Level 4	Level 5	Frequency	% Frequency
Proteobacteria	Gammaproteobacteria	Enterobacterales	Enterobacteriaceae		9371	0.320738
Proteobacteria	Gammaproteobacteria	Pasteurellales	Pasteurellaceae	Bibersteinia	8183	0.280077
Proteobacteria	Gammaproteobacteria	Pasteurellales	Pasteurellaceae		3604	0.123353
Proteobacteria	Gammaproteobacteria	Pasteurellales	Pasteurellaceae	Pasteurella	1043	0.0356984
Proteobacteria	Gammaproteobacteria	Enterobacterales	Enterobacteriaceae	Shigella	1069	0.0365883
Proteobacteria	Gammaproteobacteria	Enterobacterales	Enterobacteriaceae	Citrobacter	711	0.0243351
Proteobacteria	Gammaproteobacteria	Enterobacterales			576	0.0197145
Proteobacteria	Gammaproteobacteria	Enterobacterales	Enterobacteriaceae	Escherichia	459	0.01571
Proteobacteria	Gammaproteobacteria	Enterobacterales	Enterobacteriaceae	Enterobacter	422	0.0144436
Proteobacteria	Gammaproteobacteria	Moraxellales	Moraxellaceae	Acinetobacter	344	0.011774
Proteobacteria	Gammaproteobacteria	Pasteurellales			236	0.00807749
Proteobacteria	Gammaproteobacteria	Moraxellales	Moraxellaceae	Acinetobacter	205	0.00701646
Proteobacteria	Gammaproteobacteria	Pasteurellales	Pasteurellaceae	Mannheimia	127	0.00434678
Proteobacteria	Gammaproteobacteria	Pasteurellales	Pasteurellaceae	Frederiksenia	168	0.00575008
Proteobacteria	Gammaproteobacteria	Pasteurellales	Pasteurellaceae	Actinobacillus	133	0.00455214
Proteobacteria	Gammaproteobacteria	Enterobacterales	Erwiniaceae	Pantoea	129	0.00441524
Proteobacteria	Gammaproteobacteria	Enterobacterales	Enterobacteriaceae	Pseudocitrobacter	122	0.00417565
Proteobacteria	Gammaproteobacteria				127	0.00434678
Proteobacteria	Gammaproteobacteria	Pseudomonadales	Pseudomonadaceae	Pseudomonas	51	0.00174556
Proteobacteria	Gammaproteobacteria	Pseudomonadales	Pseudomonadaceae		41	0.00140329
Proteobacteria	Gammaproteobacteria	Moraxellales	Moraxellaceae		46	0.00157443
Proteobacteria	Gammaproteobacteria	Enterobacterales	Erwiniaceae	Pantoea	48	0.00164288
Proteobacteria	Gammaproteobacteria	Enterobacterales	Enterobacteriaceae	Salmonella	39	0.00133484
Proteobacteria	Gammaproteobacteria	Enterobacterales	Enterobacteriaceae	Citrobacter	50	0.00171133
Proteobacteria	Gammaproteobacteria	Xanthomonadales	Xanthomonadaceae	Xanthomonas	2	6.84533e-05
Proteobacteria	Gammaproteobacteria	Xanthomonadales	Xanthomonadaceae	Stenotrophomonas	18	0.00061608
Proteobacteria	Gammaproteobacteria	Xanthomonadales	Xanthomonadaceae	Stenotrophomonas	8	0.000273813
Proteobacteria	Gammaproteobacteria	Xanthomonadales	Xanthomonadaceae		7	0.000239587
Proteobacteria	Gammaproteobacteria	Pasteurellales	Pasteurellaceae	Ursidibacter	2	6.84533e-05
Proteobacteria	Gammaproteobacteria	Pasteurellales	Pasteurellaceae	Muribacter	8	0.000273813
Proteobacteria	Gammaproteobacteria	Pasteurellales	Pasteurellaceae	Lonepinella	1	3.42266e-05
Proteobacteria	Gammaproteobacteria	Pasteurellales	Pasteurellaceae	Haemophilus	4	0.000136907
Proteobacteria	Gammaproteobacteria	Pasteurellales	Pasteurellaceae	Bisgaardia	8	0.000273813
Proteobacteria	Gammaproteobacteria	Pasteurellales	Pasteurellaceae	Basfia	2	6.84533e-05
Proteobacteria	Gammaproteobacteria	Moraxellales	Moraxellaceae	Moraxella	4	0.000136907
Proteobacteria	Gammaproteobacteria	Enterobacterales	Yersiniaceae	Yersinia	2	6.84533e-05
Proteobacteria	Gammaproteobacteria	Enterobacterales	Yersiniaceae	Serratia	2	6.84533e-05
Proteobacteria	Gammaproteobacteria	Enterobacterales	Yersiniaceae		11	0.000376493
Proteobacteria	Gammaproteobacteria	Enterobacterales	Pectobacteriaceae	Dickeya	20	0.000684533
Proteobacteria	Gammaproteobacteria	Enterobacterales	Pectobacteriaceae	Brenneria	2	6.84533e-05
Proteobacteria	Gammaproteobacteria	Enterobacterales	Pectobacteriaceae		3	0.00010268
Proteobacteria	Gammaproteobacteria	Enterobacterales	Erwiniaceae	Rosenbergiella	4	0.000136907
Proteobacteria	Gammaproteobacteria	Enterobacterales	Erwiniaceae	Mixta	4	0.000136907
Proteobacteria	Gammaproteobacteria	Enterobacterales	Erwiniaceae	Erwinia	1	3.42266e-05
Proteobacteria	Gammaproteobacteria	Enterobacterales	Erwiniaceae		30	0.0010268
Proteobacteria	Gammaproteobacteria	Enterobacterales	Enterobacteriaceae	Pseudescherichia	2	6.84533e-05
Proteobacteria	Gammaproteobacteria	Enterobacterales	Enterobacteriaceae	Mangrovibacter	1	3.42266e-05
Proteobacteria	Gammaproteobacteria	Enterobacterales	Enterobacteriaceae	Leclercia	2	6.84533e-05
Proteobacteria	Gammaproteobacteria	Enterobacterales	Enterobacteriaceae	Klebsiella/Raoultella group	20	0.000684533
Proteobacteria	Gammaproteobacteria	Enterobacterales	Enterobacteriaceae	Klebsiella/Raoultella group	2	6.84533e-05
Proteobacteria	Gammaproteobacteria	Enterobacterales	Enterobacteriaceae	Enterobacter	12	0.00041072
Proteobacteria	Gammaproteobacteria	Cellvibrionales	Cellvibrionaceae		1	3.42266e-05
Proteobacteria	Betaproteobacteria	Neisseriales	Neisseriaceae		7	0.000239587
Proteobacteria	Betaproteobacteria	Burkholderiales	Alcaligenaceae	Pusillimonas	1	3.42266e-05
Proteobacteria					1	3.42266e-05
Proteobacteria Total					27496	0.941096
Firmicutes	Bacilli	Lactobacillales	Streptococcaceae	Streptococcus	960	0.0328576
Firmicutes	Bacilli	Lactobacillales	Streptococcaceae		140	0.00479173
Firmicutes	Bacilli	Bacillales	Staphylococcaceae	Staphylococcus	41	0.00140329
Firmicutes	Bacilli	Bacillales	Bacillaceae	Bacillus	43	0.00147175
Firmicutes	Tissierellia	Tissierellales	Peptoniphilaceae	Parvimonas	2	6.84533e-05
Firmicutes	Clostridia	Eubacteriales	Peptostreptococcaceae	Peptostreptococcus	19	0.000650306
Firmicutes	Clostridia	Eubacteriales	Peptostreptococcaceae		2	6.84533e-05
Firmicutes	Clostridia	Eubacteriales	Clostridiaceae		2	6.84533e-05
Firmicutes	Bacilli	Bacillales	Staphylococcaceae		4	0.000136907
Firmicutes	Bacilli	Bacillales	Bacillaceae	Gottfriedia	1	3.42266e-05
Firmicutes	Bacilli	Bacillales	Bacillaceae	Bacillus	2	6.84533e-05
Firmicutes	Bacilli	Bacillales	Bacillaceae		6	0.00020536
Firmicutes Total					1222	0.041825
Bacteroidota	Bacteroidia	Bacteroidales	Porphyromonadaceae	Porphyromonas	43	0.00147175
Bacteroidota	Bacteroidia	Bacteroidales	Porphyromonadaceae		65	0.00222473
Bacteroidota	Bacteroidia	Bacteroidales	Bacteroidaceae	Phocaeicola	43	0.00147175
Bacteroidota	Bacteroidia	Bacteroidales	Bacteroidaceae	Bacteroides	85	0.00290927
Bacteroidota	Bacteroidia	Bacteroidales	Bacteroidaceae		91	0.00311463
Bacteroidota	Sphingobacteriia	Sphingobacteriales	Sphingobacteriaceae	Sphingobacterium	15	0.0005134
Bacteroidota	Sphingobacteriia	Sphingobacteriales	Sphingobacteriaceae	Parapedobacter	2	6.84533e-05
Bacteroidota	Sphingobacteriia	Sphingobacteriales	Sphingobacteriaceae		5	0.000171133
Bacteroidota	Bacteroidia	Bacteroidales	Prevotellaceae		2	6.84533e-05
Bacteroidota Total					351	0.0120136
Fusobacteria	Fusobacteriales	Fusobacteriaceae	Fusobacterium		83	0.00284081
Fusobacteria	Fusobacteriales	Fusobacteriaceae			43	0.00147175
Fusobacteria Total					126	0.00431256
Actinobacteria	Actinomycetales	Actinomycetaceae	Trueperella		14	0.000479173
Actinobacteria	Actinomycetales	Actinomycetaceae			8	0.000273813
Actinobacteria Total					22	0.000752986
Grand Total					29217

## Sheet: 18 219_lung
Level 1	Level 2	Level 3	Level 4	Level 5	Frequency	% Frequency
Firmicutes	Clostridia	Eubacteriales	Oscillospiraceae		1749	0.0770552
Firmicutes	Negativicutes	Selenomonadales	Selenomonadaceae	Selenomonas	1387	0.0611067
Firmicutes	Negativicutes	Selenomonadales	Selenomonadaceae		1407	0.0619878
Firmicutes	Clostridia	Eubacteriales	Lachnospiraceae		1161	0.0511499
Firmicutes	Clostridia	Eubacteriales	Oscillospiraceae	Ruminococcus	718	0.0316327
Firmicutes	Bacilli	Lactobacillales	Streptococcaceae	Streptococcus	720	0.0317209
Firmicutes	Negativicutes	Acidaminococcales	Acidaminococcaceae		491	0.0216319
Firmicutes	Clostridia	Eubacteriales			449	0.0197815
Firmicutes	Negativicutes	Selenomonadales	Selenomonadaceae	Anaerovibrio	299	0.013173
Firmicutes	Negativicutes	Acidaminococcales	Acidaminococcaceae	Succiniclasticum	214	0.00942814
Firmicutes	Clostridia	Eubacteriales	Eubacteriaceae		192	0.0084589
Firmicutes	Clostridia	Eubacteriales	Clostridiaceae		147	0.00647634
Firmicutes	Bacilli	Lactobacillales	Streptococcaceae		134	0.0059036
Firmicutes	Negativicutes	Selenomonadales	Selenomonadaceae	Schwartzia	64	0.00281963
Firmicutes	Clostridia	Eubacteriales	Peptostreptococcaceae	Peptostreptococcus	64	0.00281963
Firmicutes	Clostridia	Eubacteriales	Lachnospiraceae	Pseudobutyrivibrio	44	0.0019385
Firmicutes	Clostridia	Eubacteriales	Lachnospiraceae	Lachnotalea	32	0.00140982
Firmicutes	Clostridia	Eubacteriales	Lachnospiraceae	Butyrivibrio	81	0.0035686
Firmicutes	Clostridia	Eubacteriales	Lachnospiraceae	Anaerostipes	34	0.00149793
Firmicutes	Clostridia	Eubacteriales	Lachnospiraceae	Anaerocolumna	46	0.00202661
Firmicutes	Clostridia	Eubacteriales	Eubacteriales Family XIII. Incertae Sedis		50	0.00220284
Firmicutes	Clostridia	Eubacteriales	Eubacteriaceae	Eubacterium	37	0.0016301
Firmicutes	Clostridia	Eubacteriales	Christensenellaceae		68	0.00299586
Firmicutes					32	0.00140982
Firmicutes	Tissierellia	Tissierellales	Thermohalobacteraceae		2	8.81135e-05
Firmicutes	Tissierellia	Tissierellales	Peptoniphilaceae	Parvimonas	9	0.000396511
Firmicutes	Tissierellia	Tissierellales	Peptoniphilaceae		18	0.000793021
Firmicutes	Tissierellia	Tissierellales	Gottschalkiaceae		1	4.40567e-05
Firmicutes	Tissierellia				2	8.81135e-05
Firmicutes	Negativicutes	Veillonellales	Veillonellaceae		14	0.000616794
Firmicutes	Negativicutes	Selenomonadales	Sporomusaceae		6	0.00026434
Firmicutes	Negativicutes	Selenomonadales	Selenomonadaceae	Mitsuokella	23	0.00101331
Firmicutes	Negativicutes	Selenomonadales			4	0.000176227
Firmicutes	Negativicutes				2	8.81135e-05
Firmicutes	Clostridia	Thermosediminibacterales	Thermosediminibacteraceae		21	0.000925192
Firmicutes	Clostridia	Eubacteriales	Vallitaleaceae		9	0.000396511
Firmicutes	Clostridia	Eubacteriales	Syntrophomonadaceae		2	8.81135e-05
Firmicutes	Clostridia	Eubacteriales	Peptostreptococcaceae	Paeniclostridium	5	0.000220284
Firmicutes	Clostridia	Eubacteriales	Peptostreptococcaceae		26	0.00114548
Firmicutes	Clostridia	Eubacteriales	Oscillospiraceae	Saccharofermentans	8	0.000352454
Firmicutes	Clostridia	Eubacteriales	Oscillospiraceae	Pseudoflavonifractor	4	0.000176227
Firmicutes	Clostridia	Eubacteriales	Oscillospiraceae	Paludicola	1	4.40567e-05
Firmicutes	Clostridia	Eubacteriales	Oscillospiraceae	Oscillospiraceae incertae sedis	12	0.000528681
Firmicutes	Clostridia	Eubacteriales	Oscillospiraceae	Oscillibacter	18	0.000793021
Firmicutes	Clostridia	Eubacteriales	Oscillospiraceae	Agathobaculum	1	4.40567e-05
Firmicutes	Clostridia	Eubacteriales	Oscillospiraceae	Acetivibrio	8	0.000352454
Firmicutes	Clostridia	Eubacteriales	Natranaerovirga		2	8.81135e-05
Firmicutes	Clostridia	Eubacteriales	Lachnospiraceae	Shuttleworthia	9	0.000396511
Firmicutes	Clostridia	Eubacteriales	Lachnospiraceae	Roseburia	13	0.000572738
Firmicutes	Clostridia	Eubacteriales	Lachnospiraceae	Oribacterium	8	0.000352454
Firmicutes	Clostridia	Eubacteriales	Lachnospiraceae	Murimonas	5	0.000220284
Firmicutes	Clostridia	Eubacteriales	Lachnospiraceae	Muricomes	8	0.000352454
Firmicutes	Clostridia	Eubacteriales	Lachnospiraceae	Moryella	2	8.81135e-05
Firmicutes	Clostridia	Eubacteriales	Lachnospiraceae	Mobilitalea	7	0.000308397
Firmicutes	Clostridia	Eubacteriales	Lachnospiraceae	Mediterraneibacter	4	0.000176227
Firmicutes	Clostridia	Eubacteriales	Lachnospiraceae	Lacrimispora	4	0.000176227
Firmicutes	Clostridia	Eubacteriales	Lachnospiraceae	Kineothrix	4	0.000176227
Firmicutes	Clostridia	Eubacteriales	Lachnospiraceae	Hespellia	2	8.81135e-05
Firmicutes	Clostridia	Eubacteriales	Lachnospiraceae	Fusicatenibacter	9	0.000396511
Firmicutes	Clostridia	Eubacteriales	Lachnospiraceae	Faecalimonas	1	4.40567e-05
Firmicutes	Clostridia	Eubacteriales	Lachnospiraceae	Faecalicatena	6	0.00026434
Firmicutes	Clostridia	Eubacteriales	Lachnospiraceae	Enterocloster	12	0.000528681
Firmicutes	Clostridia	Eubacteriales	Lachnospiraceae	Eisenbergiella	5	0.000220284
Firmicutes	Clostridia	Eubacteriales	Lachnospiraceae	Dorea	2	8.81135e-05
Firmicutes	Clostridia	Eubacteriales	Lachnospiraceae	Cuneatibacter	1	4.40567e-05
Firmicutes	Clostridia	Eubacteriales	Lachnospiraceae	Coprococcus	23	0.00101331
Firmicutes	Clostridia	Eubacteriales	Lachnospiraceae	Catonella	6	0.00026434
Firmicutes	Clostridia	Eubacteriales	Lachnospiraceae	Blautia	9	0.000396511
Firmicutes	Clostridia	Eubacteriales	Lachnospiraceae	Bariatricus	6	0.00026434
Firmicutes	Clostridia	Eubacteriales	Lachnospiraceae	Anaerotaenia	15	0.000660851
Firmicutes	Clostridia	Eubacteriales	Lachnospiraceae	Anaerosporobacter	1	4.40567e-05
Firmicutes	Clostridia	Eubacteriales	Lachnospiraceae	Anaerobutyricum	7	0.000308397
Firmicutes	Clostridia	Eubacteriales	Lachnospiraceae	Agathobacter	29	0.00127765
Firmicutes	Clostridia	Eubacteriales	Lachnospiraceae	Acetatifactor	9	0.000396511
Firmicutes	Clostridia	Eubacteriales	Intestinimonas		14	0.000616794
Firmicutes	Clostridia	Eubacteriales	Gracilibacteraceae		6	0.00026434
Firmicutes	Clostridia	Eubacteriales	Flintibacter		2	8.81135e-05
Firmicutes	Clostridia	Eubacteriales	Eubacteriales Family XIII. Incertae Sedis	Mogibacterium	1	4.40567e-05
Firmicutes	Clostridia	Eubacteriales	Eubacteriales Family XIII. Incertae Sedis	Ihubacter	1	4.40567e-05
Firmicutes	Clostridia	Eubacteriales	Eubacteriales Family XIII. Incertae Sedis	Emergencia	2	8.81135e-05
Firmicutes	Clostridia	Eubacteriales	Desulfotomaculaceae		1	4.40567e-05
Firmicutes	Clostridia	Eubacteriales	Defluviitaleaceae	Defluviitalea	2	8.81135e-05
Firmicutes	Clostridia	Eubacteriales	Defluviitaleaceae		2	8.81135e-05
Firmicutes	Clostridia	Eubacteriales	Colidextribacter		1	4.40567e-05
Firmicutes	Clostridia	Eubacteriales	Clostridiaceae	Lactonifactor	4	0.000176227
Firmicutes	Clostridia	Eubacteriales	Clostridiaceae	Hungatella	20	0.000881135
Firmicutes	Clostridia	Eubacteriales	Clostridiaceae	Falcatimonas	14	0.000616794
Firmicutes	Clostridia	Eubacteriales	Clostridiaceae	Clostridium	2	8.81135e-05
Firmicutes	Clostridia	Eubacteriales	Christensenellaceae	Christensenella	2	8.81135e-05
Firmicutes	Clostridia				17	0.000748965
Firmicutes	Bacilli	Lactobacillales	Lactobacillaceae		6	0.00026434
Firmicutes	Bacilli	Bacillales	Thermoactinomycetaceae		3	0.00013217
Firmicutes	Bacilli	Bacillales	Staphylococcaceae	Staphylococcus	6	0.00026434
Firmicutes	Bacilli	Bacillales	Bacillaceae		30	0.0013217
Firmicutes	Bacilli				1	4.40567e-05
Firmicutes Total					10162	0.447705
Bacteroidota	Bacteroidia	Bacteroidales	Prevotellaceae		3438	0.151467
Bacteroidota	Bacteroidia	Bacteroidales	Prevotellaceae	Prevotella	2121	0.0934444
Bacteroidota	Bacteroidia	Bacteroidales	Bacteroidaceae		236	0.0103974
Bacteroidota	Flavobacteriia	Flavobacteriales	Flavobacteriaceae		41	0.00180633
Bacteroidota	Bacteroidia	Bacteroidales	Porphyromonadaceae		68	0.00299586
Bacteroidota	Bacteroidia	Bacteroidales	Bacteroidaceae	Bacteroides	44	0.0019385
Bacteroidota	Bacteroidia	Bacteroidales			59	0.00259935
Bacteroidota	Sphingobacteriia	Sphingobacteriales	Sphingobacteriaceae		10	0.000440567
Bacteroidota	Bacteroidia	Marinilabiliales	Prolixibacteraceae		3	0.00013217
Bacteroidota	Bacteroidia	Marinilabiliales	Marinilabiliaceae		2	8.81135e-05
Bacteroidota	Bacteroidia	Bacteroidales	Tannerellaceae		5	0.000220284
Bacteroidota	Bacteroidia	Bacteroidales	Rikenellaceae		5	0.000220284
Bacteroidota	Bacteroidia	Bacteroidales	Prevotellaceae	Paraprevotella	2	8.81135e-05
Bacteroidota	Bacteroidia	Bacteroidales	Prevotellaceae	Hallella	13	0.000572738
Bacteroidota	Bacteroidia	Bacteroidales	Porphyromonadaceae	Porphyromonas	17	0.000748965
Bacteroidota	Bacteroidia	Bacteroidales	Paludibacteraceae		2	8.81135e-05
Bacteroidota	Bacteroidia	Bacteroidales	Muribaculaceae		27	0.00118953
Bacteroidota	Bacteroidia	Bacteroidales	Barnesiellaceae		3	0.00013217
Bacteroidota	Bacteroidia	Bacteroidales	Bacteroidaceae	Phocaeicola	29	0.00127765
Bacteroidota Total					6125	0.269848
Synergistetes	Synergistia	Synergistales	Synergistaceae		3369	0.148427
Synergistetes	Synergistia	Synergistales	Synergistaceae	Fretibacterium	249	0.0109701
Synergistetes Total					3618	0.159397
Fusobacteria	Fusobacteriales	Fusobacteriaceae	Fusobacterium		867	0.0381972
Fusobacteria	Fusobacteriales	Fusobacteriaceae			213	0.00938409
Fusobacteria Total					1080	0.0475813
Proteobacteria	Gammaproteobacteria	Pasteurellales	Pasteurellaceae	Bibersteinia	293	0.0129086
Proteobacteria	Gammaproteobacteria	Pasteurellales	Pasteurellaceae		209	0.00920786
Proteobacteria	Gammaproteobacteria	Pasteurellales	Pasteurellaceae	Pasteurella	37	0.0016301
Proteobacteria	Gammaproteobacteria	Moraxellales	Moraxellaceae	Acinetobacter	31	0.00136576
Proteobacteria	Gammaproteobacteria	Enterobacterales	Enterobacteriaceae		40	0.00176227
Proteobacteria	Deltaproteobacteria	Desulfovibrionales	Desulfovibrionaceae		59	0.00259935
Proteobacteria	Gammaproteobacteria	Pseudomonadales	Pseudomonadaceae	Pseudomonas	11	0.000484624
Proteobacteria	Gammaproteobacteria	Pseudomonadales	Pseudomonadaceae		3	0.00013217
Proteobacteria	Gammaproteobacteria	Pasteurellales	Pasteurellaceae	Mannheimia	13	0.000572738
Proteobacteria	Gammaproteobacteria	Pasteurellales	Pasteurellaceae	Lonepinella	2	8.81135e-05
Proteobacteria	Gammaproteobacteria	Pasteurellales	Pasteurellaceae	Haemophilus	1	4.40567e-05
Proteobacteria	Gammaproteobacteria	Pasteurellales	Pasteurellaceae	Frederiksenia	8	0.000352454
Proteobacteria	Gammaproteobacteria	Pasteurellales	Pasteurellaceae	Basfia	2	8.81135e-05
Proteobacteria	Gammaproteobacteria	Pasteurellales	Pasteurellaceae	Actinobacillus	20	0.000881135
Proteobacteria	Gammaproteobacteria	Pasteurellales			7	0.000308397
Proteobacteria	Gammaproteobacteria	Moraxellales	Moraxellaceae	Moraxella	2	8.81135e-05
Proteobacteria	Gammaproteobacteria	Moraxellales	Moraxellaceae		27	0.00118953
Proteobacteria	Gammaproteobacteria	Enterobacterales	Erwiniaceae	Pantoea	22	0.000969248
Proteobacteria	Gammaproteobacteria	Enterobacterales	Enterobacteriaceae	Escherichia	1	4.40567e-05
Proteobacteria	Gammaproteobacteria	Enterobacterales	Enterobacteriaceae	Enterobacter	1	4.40567e-05
Proteobacteria	Gammaproteobacteria	Enterobacterales	Enterobacteriaceae	Citrobacter	3	0.00013217
Proteobacteria	Gammaproteobacteria	Enterobacterales			1	4.40567e-05
Proteobacteria	Betaproteobacteria	Burkholderiales	Sphaerotilaceae		2	8.81135e-05
Proteobacteria	Betaproteobacteria	Burkholderiales	Oxalobacteraceae	Massilia group	4	0.000176227
Proteobacteria	Betaproteobacteria	Burkholderiales	Oxalobacteraceae	Herbaspirillum	2	8.81135e-05
Proteobacteria	Betaproteobacteria	Burkholderiales	Comamonadaceae	Comamonas	17	0.000748965
Proteobacteria	Betaproteobacteria	Burkholderiales	Comamonadaceae		2	8.81135e-05
Proteobacteria	Betaproteobacteria	Burkholderiales	Alcaligenaceae	Achromobacter	2	8.81135e-05
Proteobacteria	Betaproteobacteria	Burkholderiales	Alcaligenaceae		1	4.40567e-05
Proteobacteria	Betaproteobacteria	Burkholderiales			2	8.81135e-05
Proteobacteria	Alphaproteobacteria	Sphingomonadales	Sphingomonadaceae	Sphingomonas	1	4.40567e-05
Proteobacteria	Alphaproteobacteria	Rhodospirillales	Rhodospirillaceae		7	0.000308397
Proteobacteria	Alphaproteobacteria	Rhodospirillales	Kiloniellaceae		4	0.000176227
Proteobacteria	Alphaproteobacteria	Hyphomicrobiales	Rhizobiaceae	Rhizobium/Agrobacterium group	2	8.81135e-05
Proteobacteria	Alphaproteobacteria	Hyphomicrobiales	Nitrobacteraceae	Bradyrhizobium	4	0.000176227
Proteobacteria	Alphaproteobacteria	Hyphomicrobiales	Methylobacteriaceae	Methylobacterium	7	0.000308397
Proteobacteria	Alphaproteobacteria	Hyphomicrobiales	Methylobacteriaceae		2	8.81135e-05
Proteobacteria	Alphaproteobacteria				1	4.40567e-05
Proteobacteria Total					853	0.0375804
Fibrobacteres	Fibrobacterales	Fibrobacteraceae	Fibrobacter		277	0.0122037
Fibrobacteres	Fibrobacterales	Fibrobacteraceae			67	0.0029518
Fibrobacteres Total					344	0.0151555
Actinobacteria	Micrococcales	Dermabacteraceae	Brachybacterium		47	0.00207067
Actinobacteria	Coriobacteriia	Coriobacteriales	Atopobiaceae	Olsenella	40	0.00176227
Actinobacteria	Coriobacteriia	Coriobacteriales	Atopobiaceae		41	0.00180633
Actinobacteria	Pseudonocardiales	Pseudonocardiaceae	Saccharomonospora		1	4.40567e-05
Actinobacteria	Pseudonocardiales	Pseudonocardiaceae			1	4.40567e-05
Actinobacteria	Propionibacteriales	Nocardioidaceae	Nocardioides		2	8.81135e-05
Actinobacteria	Propionibacteriales	Nocardioidaceae	Aeromicrobium		1	4.40567e-05
Actinobacteria	Propionibacteriales	Nocardioidaceae			3	0.00013217
Actinobacteria	Micromonosporales	Micromonosporaceae	Actinoplanes		1	4.40567e-05
Actinobacteria	Micromonosporales	Micromonosporaceae			3	0.00013217
Actinobacteria	Micrococcales	Micrococcaceae			2	8.81135e-05
Actinobacteria	Micrococcales	Microbacteriaceae			1	4.40567e-05
Actinobacteria	Micrococcales	Intrasporangiaceae	Tetrasphaera		2	8.81135e-05
Actinobacteria	Micrococcales	Dermabacteraceae			8	0.000352454
Actinobacteria	Micrococcales	Cellulomonadaceae			1	4.40567e-05
Actinobacteria	Micrococcales				1	4.40567e-05
Actinobacteria	Kineosporiales	Kineosporiaceae	Kineococcus		2	8.81135e-05
Actinobacteria	Kineosporiales	Kineosporiaceae			3	0.00013217
Actinobacteria	Kineosporiales				3	0.00013217
Actinobacteria	Geodermatophilales	Geodermatophilaceae	Blastococcus		1	4.40567e-05
Actinobacteria	Frankiales	Frankiaceae	Frankia		1	4.40567e-05
Actinobacteria	Corynebacteriales	Corynebacteriaceae			2	8.81135e-05
Actinobacteria	Coriobacteriia	Eggerthellales	Eggerthellaceae	Raoultibacter	2	8.81135e-05
Actinobacteria	Coriobacteriia	Eggerthellales	Eggerthellaceae	Paraeggerthella	4	0.000176227
Actinobacteria	Coriobacteriia	Eggerthellales	Eggerthellaceae	Adlercreutzia	3	0.00013217
Actinobacteria	Coriobacteriia	Eggerthellales	Eggerthellaceae		14	0.000616794
Actinobacteria	Coriobacteriia	Coriobacteriales	Atopobiaceae	Parafannyhessea	15	0.000660851
Actinobacteria	Coriobacteriia	Coriobacteriales	Atopobiaceae	Lancefieldella	4	0.000176227
Actinobacteria	Actinomycetales	Actinomycetaceae	Trueperella		1	4.40567e-05
Actinobacteria	Actinomycetales	Actinomycetaceae	Fannyhessea		3	0.00013217
Actinobacteria	Actinomycetales	Actinomycetaceae			4	0.000176227
Actinobacteria					10	0.000440567
Actinobacteria Total					227	0.0100009
Euryarchaeota	Methanomada group	Methanobacteria	Methanobacteriales	Methanobacteriaceae	137	0.00603577
Euryarchaeota	Methanomada group	Methanobacteria	Methanobacteriales	Methanobacteriaceae	6	0.00026434
Euryarchaeota Total					143	0.00630011
Spirochaetes	Spirochaetales	Treponemataceae	Treponema		31	0.00136576
Spirochaetes	Spirochaetales	Treponemataceae			32	0.00140982
Spirochaetes Total					63	0.00277557
Chloroflexi	Anaerolineae	Anaerolineales	Anaerolineaceae		38	0.00167416
Chloroflexi Total					38	0.00167416
Planctomycetota	Planctomycetia	Isosphaerales	Isosphaeraceae	Singulisphaera	5	0.000220284
Planctomycetota	Planctomycetia	Isosphaerales	Isosphaeraceae		13	0.000572738
Planctomycetota Total					18	0.000793021
Lentisphaerae	Lentisphaeria	Victivallales	Victivallaceae		9	0.000396511
Lentisphaerae Total					9	0.000396511
Elusimicrobia	Elusimicrobia	Elusimicrobiales	Elusimicrobiaceae		8	0.000352454
Elusimicrobia Total					8	0.000352454
Kiritimatiellaeota	Kiritimatiellae	Kiritimatiellales	Kiritimatiellaceae		8	0.000352454
Kiritimatiellaeota Total					8	0.000352454
Cyanobacteria	Nostocales	Nostocaceae			2	8.81135e-05
Cyanobacteria Total					2	8.81135e-05
Grand Total					22698

## Sheet: 18 219_sinus culture M ovi brot
Level 1	Level 2	Level 3	Level 4	Level 5	Frequency	% Frequency
Proteobacteria	Gammaproteobacteria	Enterobacterales	Enterobacteriaceae		54474	0.359161
Proteobacteria	Gammaproteobacteria	Enterobacterales	Enterobacteriaceae	Enterobacter	40421	0.266506
Proteobacteria	Gammaproteobacteria	Enterobacterales			28217	0.186042
Proteobacteria	Gammaproteobacteria	Enterobacterales	Enterobacteriaceae	Enterobacter	16883	0.111314
Proteobacteria	Gammaproteobacteria	Xanthomonadales	Xanthomonadaceae	Stenotrophomonas	560	0.00369223
Proteobacteria	Gammaproteobacteria	Enterobacterales	Enterobacteriaceae	Citrobacter	397	0.00261752
Proteobacteria	Gammaproteobacteria	Enterobacterales	Enterobacteriaceae	Leclercia	274	0.00180655
Proteobacteria	Gammaproteobacteria	Enterobacterales	Enterobacteriaceae	Klebsiella/Raoultella group	273	0.00179996
Proteobacteria	Gammaproteobacteria	Enterobacterales	Erwiniaceae	Pantoea	215	0.00141755
Proteobacteria	Gammaproteobacteria	Xanthomonadales	Xanthomonadaceae	Stenotrophomonas	156	0.00102855
Proteobacteria	Gammaproteobacteria	Pasteurellales	Pasteurellaceae	Pasteurella	159	0.00104833
Proteobacteria	Gammaproteobacteria	Enterobacterales	Erwiniaceae	Pantoea	142	0.000936243
Proteobacteria	Gammaproteobacteria	Enterobacterales	Enterobacteriaceae	Citrobacter	150	0.000988989
Proteobacteria	Gammaproteobacteria	Pasteurellales	Pasteurellaceae		65	0.000428562
Proteobacteria	Gammaproteobacteria	Enterobacterales	Erwiniaceae	Erwinia	37	0.000243951
Proteobacteria	Gammaproteobacteria	Enterobacterales	Erwiniaceae		83	0.000547241
Proteobacteria	Gammaproteobacteria	Enterobacterales	Enterobacteriaceae	Pseudocitrobacter	29	0.000191205
Proteobacteria	Gammaproteobacteria	Enterobacterales	Enterobacteriaceae	Klebsiella/Raoultella group	53	0.000349443
Proteobacteria	Gammaproteobacteria	Enterobacterales	Enterobacteriaceae	Escherichia	38	0.000250544
Proteobacteria	Gammaproteobacteria				53	0.000349443
Proteobacteria	Gammaproteobacteria	Xanthomonadales	Xanthomonadaceae	Xanthomonas	1	6.59326e-06
Proteobacteria	Gammaproteobacteria	Xanthomonadales	Xanthomonadaceae		23	0.000151645
Proteobacteria	Gammaproteobacteria	Pseudomonadales	Pseudomonadaceae	Pseudomonas	1	6.59326e-06
Proteobacteria	Gammaproteobacteria	Pseudomonadales	Pseudomonadaceae		1	6.59326e-06
Proteobacteria	Gammaproteobacteria	Pasteurellales	Pasteurellaceae	Volucribacter	3	1.97798e-05
Proteobacteria	Gammaproteobacteria	Pasteurellales	Pasteurellaceae	Mannheimia	2	1.31865e-05
Proteobacteria	Gammaproteobacteria	Pasteurellales	Pasteurellaceae	Bibersteinia	4	2.6373e-05
Proteobacteria	Gammaproteobacteria	Pasteurellales	Pasteurellaceae	Basfia	2	1.31865e-05
Proteobacteria	Gammaproteobacteria	Pasteurellales			7	4.61528e-05
Proteobacteria	Gammaproteobacteria	Moraxellales	Moraxellaceae	Psychrobacter	2	1.31865e-05
Proteobacteria	Gammaproteobacteria	Moraxellales	Moraxellaceae	Acinetobacter	8	5.27461e-05
Proteobacteria	Gammaproteobacteria	Moraxellales	Moraxellaceae		3	1.97798e-05
Proteobacteria	Gammaproteobacteria	Enterobacterales	Yersiniaceae	Yersinia	3	1.97798e-05
Proteobacteria	Gammaproteobacteria	Enterobacterales	Yersiniaceae	Serratia	9	5.93394e-05
Proteobacteria	Gammaproteobacteria	Enterobacterales	Yersiniaceae		2	1.31865e-05
Proteobacteria	Gammaproteobacteria	Enterobacterales	Pectobacteriaceae	Dickeya	1	6.59326e-06
Proteobacteria	Gammaproteobacteria	Enterobacterales	Pectobacteriaceae		5	3.29663e-05
Proteobacteria	Gammaproteobacteria	Enterobacterales	Erwiniaceae	Rosenbergiella	2	1.31865e-05
Proteobacteria	Gammaproteobacteria	Enterobacterales	Erwiniaceae	Mixta	2	1.31865e-05
Proteobacteria	Gammaproteobacteria	Enterobacterales	Enterobacteriaceae	Yokenella	3	1.97798e-05
Proteobacteria	Gammaproteobacteria	Enterobacterales	Enterobacteriaceae	Shigella	14	9.23057e-05
Proteobacteria	Gammaproteobacteria	Enterobacterales	Enterobacteriaceae	Salmonella	20	0.000131865
Proteobacteria	Gammaproteobacteria	Enterobacterales	Enterobacteriaceae	Pseudescherichia	1	6.59326e-06
Proteobacteria	Gammaproteobacteria	Alteromonadales	Shewanellaceae	Shewanella	2	1.31865e-05
Proteobacteria	Betaproteobacteria	Burkholderiales	Alcaligenaceae	Pusillimonas	4	2.6373e-05
Proteobacteria	Betaproteobacteria	Burkholderiales	Alcaligenaceae	Bordetella	1	6.59326e-06
Proteobacteria	Betaproteobacteria	Burkholderiales	Alcaligenaceae		6	3.95596e-05
Proteobacteria	Alphaproteobacteria	Sphingomonadales	Sphingomonadaceae	Sphingomonas	1	6.59326e-06
Proteobacteria	Alphaproteobacteria	Sphingomonadales	Sphingomonadaceae		1	6.59326e-06
Proteobacteria	Alphaproteobacteria	Caulobacterales	Caulobacteraceae	Brevundimonas	2	1.31865e-05
Proteobacteria	Alphaproteobacteria	Caulobacterales	Caulobacteraceae		2	1.31865e-05
Proteobacteria					1	6.59326e-06
Proteobacteria Total					142818	0.941636
Tenericutes	Mollicutes	Mycoplasmataceae	Mycoplasmopsis		5101	0.0336322
Tenericutes	Mollicutes	Mycoplasmataceae			308	0.00203072
Tenericutes	Mycoplasmoidales	Metamycoplasmataceae	Metamycoplasma		30	0.000197798
Tenericutes					52	0.00034285
Tenericutes	Mycoplasmoidales	Metamycoplasmataceae			13	8.57124e-05
Tenericutes	Mollicutes	Mycoplasmataceae	Mesomycoplasma		14	9.23057e-05
Tenericutes Total					5518	0.0363816
Bacteroidota	Bacteroidia	Bacteroidales	Bacteroidaceae	Bacteroides	818	0.00539329
Bacteroidota	Bacteroidia	Bacteroidales	Porphyromonadaceae		484	0.00319114
Bacteroidota	Bacteroidia	Bacteroidales	Bacteroidaceae		519	0.0034219
Bacteroidota	Bacteroidia	Bacteroidales	Porphyromonadaceae	Porphyromonas	306	0.00201754
Bacteroidota	Bacteroidia	Bacteroidales	Paludibacteraceae		1	6.59326e-06
Bacteroidota	Bacteroidia	Bacteroidales	Bacteroidaceae	Phocaeicola	2	1.31865e-05
Bacteroidota	Bacteroidia	Bacteroidales			2	1.31865e-05
Bacteroidota	Bacteroidia				1	6.59326e-06
Bacteroidota Total					2133	0.0140634
Fusobacteria	Fusobacteriales	Fusobacteriaceae	Fusobacterium		273	0.00179996
Fusobacteria	Fusobacteriales	Fusobacteriaceae			215	0.00141755
Fusobacteria Total					488	0.00321751
Actinobacteria	Actinomycetales	Actinomycetaceae	Trueperella		385	0.00253841
Actinobacteria	Actinomycetales	Actinomycetaceae			69	0.000454935
Actinobacteria	Streptomycetales	Streptomycetaceae			1	6.59326e-06
Actinobacteria	Micrococcales	Micrococcaceae	Kocuria		1	6.59326e-06
Actinobacteria	Micrococcales	Micrococcaceae	Arthrobacter		2	1.31865e-05
Actinobacteria	Micrococcales	Micrococcaceae			3	1.97798e-05
Actinobacteria	Micrococcales	Microbacteriaceae	Cryobacterium		1	6.59326e-06
Actinobacteria	Micrococcales	Microbacteriaceae			1	6.59326e-06
Actinobacteria	Micrococcales				2	1.31865e-05
Actinobacteria	Actinomycetales	Actinomycetaceae	Schaalia		6	3.95596e-05
Actinobacteria Total					471	0.00310543
Firmicutes	Tissierellia	Tissierellales	Peptoniphilaceae	Parvimonas	123	0.000810971
Firmicutes	Tissierellia	Tissierellales	Peptoniphilaceae		77	0.000507681
Firmicutes	Tissierellia	Tissierellales	Peptoniphilaceae	Helcococcus	19	0.000125272
Firmicutes	Negativicutes	Selenomonadales	Selenomonadaceae	Selenomonas	2	1.31865e-05
Firmicutes	Negativicutes	Selenomonadales	Selenomonadaceae		1	6.59326e-06
Firmicutes	Negativicutes	Acidaminococcales	Acidaminococcaceae		2	1.31865e-05
Firmicutes	Clostridia	Eubacteriales	Eubacteriaceae		2	1.31865e-05
Firmicutes	Bacilli	Lactobacillales	Streptococcaceae	Streptococcus	8	5.27461e-05
Firmicutes	Bacilli	Lactobacillales	Streptococcaceae		1	6.59326e-06
Firmicutes	Bacilli	Bacillales	Paenibacillaceae	Brevibacillus	3	1.97798e-05
Firmicutes Total					238	0.0015692
Fibrobacteres	Fibrobacterales	Fibrobacteraceae			2	1.31865e-05
Fibrobacteres Total					2	1.31865e-05
Synergistetes	Synergistia	Synergistales	Synergistaceae		2	1.31865e-05
Synergistetes Total					2	1.31865e-05
Grand Total					151670

## Sheet: 18 219_sinus culture plate wash
Level 1	Level 2	Level 3	Level 4	Level 5	Frequency	% Frequency
Proteobacteria	Gammaproteobacteria	Enterobacterales	Enterobacteriaceae		5634	0.22819
Proteobacteria	Gammaproteobacteria	Pasteurellales	Pasteurellaceae	Pasteurella	3499	0.141717
Proteobacteria	Gammaproteobacteria	Enterobacterales	Enterobacteriaceae	Enterobacter	3309	0.134022
Proteobacteria	Gammaproteobacteria	Enterobacterales			1972	0.0798704
Proteobacteria	Gammaproteobacteria	Enterobacterales	Enterobacteriaceae	Enterobacter	1236	0.0500608
Proteobacteria	Gammaproteobacteria	Pasteurellales	Pasteurellaceae		925	0.0374646
Proteobacteria	Gammaproteobacteria	Pasteurellales	Pasteurellaceae	Bibersteinia	470	0.019036
Proteobacteria	Gammaproteobacteria	Pseudomonadales	Pseudomonadaceae	Pseudomonas	383	0.0155124
Proteobacteria	Gammaproteobacteria	Moraxellales	Moraxellaceae	Acinetobacter	324	0.0131227
Proteobacteria	Gammaproteobacteria	Xanthomonadales	Xanthomonadaceae	Stenotrophomonas	258	0.0104496
Proteobacteria	Gammaproteobacteria	Pasteurellales	Pasteurellaceae	Mannheimia	212	0.00858647
Proteobacteria	Gammaproteobacteria	Enterobacterales	Enterobacteriaceae	Citrobacter	137	0.00554881
Proteobacteria	Gammaproteobacteria	Moraxellales	Moraxellaceae	Acinetobacter	85	0.00344269
Proteobacteria	Gammaproteobacteria	Moraxellales	Moraxellaceae		96	0.00388821
Proteobacteria	Gammaproteobacteria	Enterobacterales	Erwiniaceae	Pantoea	90	0.0036452
Proteobacteria	Gammaproteobacteria	Enterobacterales	Erwiniaceae	Erwinia	93	0.00376671
Proteobacteria	Gammaproteobacteria	Enterobacterales	Erwiniaceae		119	0.00481977
Proteobacteria	Gammaproteobacteria	Xanthomonadales	Xanthomonadaceae	Stenotrophomonas	72	0.00291616
Proteobacteria	Gammaproteobacteria	Pseudomonadales	Pseudomonadaceae		73	0.00295666
Proteobacteria	Gammaproteobacteria	Pasteurellales			62	0.00251114
Proteobacteria	Gammaproteobacteria	Enterobacterales	Erwiniaceae	Pantoea	65	0.00263264
Proteobacteria	Gammaproteobacteria	Enterobacterales	Enterobacteriaceae	Shigella	48	0.00194411
Proteobacteria	Gammaproteobacteria	Enterobacterales	Enterobacteriaceae	Salmonella	39	0.00157959
Proteobacteria	Gammaproteobacteria	Enterobacterales	Enterobacteriaceae	Leclercia	26	0.00105306
Proteobacteria	Gammaproteobacteria	Enterobacterales	Enterobacteriaceae	Klebsiella/Raoultella group	31	0.00125557
Proteobacteria	Gammaproteobacteria	Enterobacterales	Enterobacteriaceae	Escherichia	26	0.00105306
Proteobacteria	Gammaproteobacteria	Enterobacterales	Enterobacteriaceae	Citrobacter	42	0.00170109
Proteobacteria	Gammaproteobacteria				60	0.00243013
Proteobacteria	Gammaproteobacteria	Xanthomonadales	Xanthomonadaceae	Lysobacter	9	0.00036452
Proteobacteria	Gammaproteobacteria	Xanthomonadales	Xanthomonadaceae	Luteimonas	13	0.000526529
Proteobacteria	Gammaproteobacteria	Xanthomonadales	Xanthomonadaceae		15	0.000607533
Proteobacteria	Gammaproteobacteria	Pasteurellales	Pasteurellaceae	Volucribacter	1	4.05022e-05
Proteobacteria	Gammaproteobacteria	Pasteurellales	Pasteurellaceae	Ursidibacter	1	4.05022e-05
Proteobacteria	Gammaproteobacteria	Pasteurellales	Pasteurellaceae	Rodentibacter	1	4.05022e-05
Proteobacteria	Gammaproteobacteria	Pasteurellales	Pasteurellaceae	Frederiksenia	20	0.000810045
Proteobacteria	Gammaproteobacteria	Pasteurellales	Pasteurellaceae	Basfia	3	0.000121507
Proteobacteria	Gammaproteobacteria	Pasteurellales	Pasteurellaceae	Actinobacillus	2	8.10045e-05
Proteobacteria	Gammaproteobacteria	Moraxellales	Moraxellaceae	Psychrobacter	2	8.10045e-05
Proteobacteria	Gammaproteobacteria	Moraxellales	Moraxellaceae	Moraxella	2	8.10045e-05
Proteobacteria	Gammaproteobacteria	Enterobacterales	Yersiniaceae	Yersinia	3	0.000121507
Proteobacteria	Gammaproteobacteria	Enterobacterales	Yersiniaceae	Serratia	6	0.000243013
Proteobacteria	Gammaproteobacteria	Enterobacterales	Yersiniaceae		4	0.000162009
Proteobacteria	Gammaproteobacteria	Enterobacterales	Pectobacteriaceae	Dickeya	8	0.000324018
Proteobacteria	Gammaproteobacteria	Enterobacterales	Pectobacteriaceae	Brenneria	4	0.000162009
Proteobacteria	Gammaproteobacteria	Enterobacterales	Pectobacteriaceae		5	0.000202511
Proteobacteria	Gammaproteobacteria	Enterobacterales	Erwiniaceae	Rosenbergiella	22	0.000891049
Proteobacteria	Gammaproteobacteria	Enterobacterales	Enterobacteriaceae	Pseudocitrobacter	11	0.000445525
Proteobacteria	Gammaproteobacteria	Enterobacterales	Enterobacteriaceae	Pseudescherichia	2	8.10045e-05
Proteobacteria	Gammaproteobacteria	Enterobacterales	Enterobacteriaceae	Klebsiella/Raoultella group	4	0.000162009
Proteobacteria	Gammaproteobacteria	Enterobacterales	Enterobacteriaceae	Cedecea	2	8.10045e-05
Proteobacteria	Betaproteobacteria	Burkholderiales	Comamonadaceae		4	0.000162009
Proteobacteria Total					19530	0.791009
Actinobacteria	Actinomycetales	Actinomycetaceae	Trueperella		2297	0.0930336
Actinobacteria	Actinomycetales	Actinomycetaceae			168	0.00680437
Actinobacteria	Micrococcales	Microbacteriaceae	Yonghaparkia		1	4.05022e-05
Actinobacteria	Micrococcales				2	8.10045e-05
Actinobacteria	Actinomycetales	Actinomycetaceae	Arcanobacterium		2	8.10045e-05
Actinobacteria					1	4.05022e-05
Actinobacteria Total					2471	0.100081
Fusobacteria	Fusobacteriales	Fusobacteriaceae	Fusobacterium		1112	0.0450385
Fusobacteria	Fusobacteriales	Fusobacteriaceae			768	0.0311057
Fusobacteria Total					1880	0.0761442
Bacteroidota	Bacteroidia	Bacteroidales	Bacteroidaceae	Bacteroides	220	0.00891049
Bacteroidota	Bacteroidia	Bacteroidales	Bacteroidaceae		163	0.00660186
Bacteroidota	Bacteroidia	Bacteroidales	Porphyromonadaceae		88	0.0035642
Bacteroidota	Bacteroidia	Bacteroidales	Porphyromonadaceae	Porphyromonas	74	0.00299716
Bacteroidota Total					545	0.0220737
Firmicutes	Tissierellia	Tissierellales	Peptoniphilaceae	Parvimonas	82	0.00332118
Firmicutes	Tissierellia	Tissierellales	Peptoniphilaceae		39	0.00157959
Firmicutes	Bacilli	Lactobacillales	Streptococcaceae	Streptococcus	58	0.00234913
Firmicutes	Bacilli	Bacillales	Staphylococcaceae	Macrococcus	37	0.00149858
Firmicutes	Clostridia	Eubacteriales	Clostridiaceae		2	8.10045e-05
Firmicutes	Bacilli	Lactobacillales	Streptococcaceae		10	0.000405022
Firmicutes	Bacilli	Lactobacillales	Carnobacteriaceae		1	4.05022e-05
Firmicutes	Bacilli	Bacillales	Staphylococcaceae		8	0.000324018
Firmicutes	Bacilli	Bacillales	Planococcaceae	Ureibacillus	8	0.000324018
Firmicutes	Bacilli	Bacillales	Planococcaceae	Planococcus	1	4.05022e-05
Firmicutes	Bacilli	Bacillales	Planococcaceae		8	0.000324018
Firmicutes	Bacilli	Bacillales	Paenibacillaceae		1	4.05022e-05
Firmicutes	Bacilli	Bacillales	Bacillaceae	Bacillus	2	8.10045e-05
Firmicutes	Bacilli	Bacillales	Bacillaceae		5	0.000202511
Firmicutes	Bacilli	Bacillales			2	8.10045e-05
Firmicutes Total					264	0.0106926
Grand Total					24690

## Sheet: 18 219_sinus exudate
Level 1	Level 2	Level 3	Level 4	Level 5	Frequency	% Frequency
Bacteroidota	Bacteroidia	Bacteroidales	Bacteroidaceae	Bacteroides	10375	0.290031
Bacteroidota	Bacteroidia	Bacteroidales	Bacteroidaceae		6524	0.182377
Bacteroidota	Bacteroidia	Bacteroidales	Porphyromonadaceae		1700	0.0475232
Bacteroidota	Bacteroidia	Bacteroidales	Porphyromonadaceae	Porphyromonas	1070	0.0299117
Bacteroidota	Bacteroidia	Bacteroidales	Prevotellaceae	Prevotella	1	2.79548e-05
Bacteroidota	Bacteroidia	Bacteroidales	Porphyromonadaceae	Macellibacteroides	2	5.59097e-05
Bacteroidota	Bacteroidia	Bacteroidales	Dysgonomonadaceae		8	0.000223639
Bacteroidota	Bacteroidia	Bacteroidales	Bacteroidaceae	Phocaeicola	6	0.000167729
Bacteroidota	Bacteroidia	Bacteroidales			10	0.000279548
Bacteroidota Total					19696	0.550598
Proteobacteria	Gammaproteobacteria	Pasteurellales	Pasteurellaceae	Pasteurella	9681	0.270631
Proteobacteria	Gammaproteobacteria	Pasteurellales	Pasteurellaceae	Mannheimia	782	0.0218607
Proteobacteria	Gammaproteobacteria	Pasteurellales	Pasteurellaceae		660	0.0184502
Proteobacteria	Gammaproteobacteria	Pasteurellales	Pasteurellaceae	Volucribacter	2	5.59097e-05
Proteobacteria	Gammaproteobacteria	Pasteurellales	Pasteurellaceae	Rodentibacter	2	5.59097e-05
Proteobacteria	Gammaproteobacteria	Pasteurellales	Pasteurellaceae	Haemophilus	2	5.59097e-05
Proteobacteria	Gammaproteobacteria	Pasteurellales	Pasteurellaceae	Bibersteinia	2	5.59097e-05
Proteobacteria	Gammaproteobacteria	Pasteurellales	Pasteurellaceae	Basfia	3	8.38645e-05
Proteobacteria	Gammaproteobacteria	Pasteurellales	Pasteurellaceae	Actinobacillus	1	2.79548e-05
Proteobacteria	Gammaproteobacteria	Pasteurellales			10	0.000279548
Proteobacteria	Gammaproteobacteria	Enterobacterales	Erwiniaceae	Pantoea	23	0.000642961
Proteobacteria	Gammaproteobacteria				2	5.59097e-05
Proteobacteria Total					11170	0.312255
Fusobacteria	Fusobacteriales	Fusobacteriaceae	Fusobacterium		1662	0.0464609
Fusobacteria	Fusobacteriales	Fusobacteriaceae			1102	0.0308062
Fusobacteria Total					2764	0.0772671
Actinobacteria	Actinomycetales	Actinomycetaceae	Trueperella		1354	0.0378508
Actinobacteria	Actinomycetales	Actinomycetaceae			141	0.00394163
Actinobacteria	Actinomycetales	Actinomycetaceae	Schaalia		65	0.00181706
Actinobacteria	Micrococcales	Dermabacteraceae	Brachybacterium		1	2.79548e-05
Actinobacteria Total					1561	0.0436375
Firmicutes	Tissierellia	Tissierellales	Peptoniphilaceae	Parvimonas	408	0.0114056
Firmicutes	Tissierellia	Tissierellales	Peptoniphilaceae		171	0.00478028
Firmicutes	Clostridia	Eubacteriales	Clostridiaceae		2	5.59097e-05
Firmicutes Total					581	0.0162418
Grand Total					35772

## Sheet: 18 219_sinus lining
Level 1	Level 2	Level 3	Level 4	Level 5	Frequency	% Frequency
Firmicutes	Clostridia	Eubacteriales	Oscillospiraceae		926	0.10775
Firmicutes	Clostridia	Eubacteriales	Lachnospiraceae		529	0.0615546
Firmicutes	Clostridia	Eubacteriales	Oscillospiraceae	Ruminococcus	499	0.0580638
Firmicutes	Negativicutes	Selenomonadales	Selenomonadaceae		208	0.0242029
Firmicutes	Negativicutes	Acidaminococcales	Acidaminococcaceae		137	0.0159414
Firmicutes	Clostridia	Eubacteriales			139	0.0161741
Firmicutes	Negativicutes	Selenomonadales	Selenomonadaceae	Selenomonas	96	0.0111706
Firmicutes	Negativicutes	Acidaminococcales	Acidaminococcaceae	Succiniclasticum	61	0.00709798
Firmicutes	Clostridia	Eubacteriales	Clostridiaceae	Clostridium	66	0.00767978
Firmicutes	Clostridia	Eubacteriales	Clostridiaceae		72	0.00837794
Firmicutes	Clostridia	Eubacteriales	Oscillospiraceae	Oscillibacter	24	0.00279265
Firmicutes	Clostridia	Eubacteriales	Lachnospiraceae	Lachnotalea	42	0.00488713
Firmicutes	Clostridia	Eubacteriales	Lachnospiraceae	Butyrivibrio	23	0.00267629
Firmicutes	Clostridia	Eubacteriales	Lachnospiraceae	Anaerostipes	31	0.00360717
Firmicutes	Clostridia	Eubacteriales	Lachnospiraceae	Anaerocolumna	55	0.00639981
Firmicutes	Clostridia	Eubacteriales	Eubacteriaceae		55	0.00639981
Firmicutes	Bacilli	Bacillales	Bacillaceae		23	0.00267629
Firmicutes	Tissierellia	Tissierellales	Peptoniphilaceae	Parvimonas	2	0.000232721
Firmicutes	Tissierellia	Tissierellales	Peptoniphilaceae		4	0.000465441
Firmicutes	Tissierellia	Tissierellales	Gottschalkiaceae		2	0.000232721
Firmicutes	Negativicutes	Veillonellales	Veillonellaceae		3	0.000349081
Firmicutes	Negativicutes	Selenomonadales	Sporomusaceae		7	0.000814522
Firmicutes	Negativicutes	Selenomonadales	Selenomonadaceae	Schwartzia	18	0.00209448
Firmicutes	Negativicutes	Selenomonadales	Selenomonadaceae	Centipeda	2	0.000232721
Firmicutes	Negativicutes	Selenomonadales	Selenomonadaceae	Anaerovibrio	6	0.000698162
Firmicutes	Clostridia	Eubacteriales	Vallitaleaceae		1	0.00011636
Firmicutes	Clostridia	Eubacteriales	Peptostreptococcaceae	Paeniclostridium	2	0.000232721
Firmicutes	Clostridia	Eubacteriales	Peptococcaceae		1	0.00011636
Firmicutes	Clostridia	Eubacteriales	Oscillospiraceae	Saccharofermentans	2	0.000232721
Firmicutes	Clostridia	Eubacteriales	Oscillospiraceae	Pseudoflavonifractor	3	0.000349081
Firmicutes	Clostridia	Eubacteriales	Oscillospiraceae	Paludicola	4	0.000465441
Firmicutes	Clostridia	Eubacteriales	Oscillospiraceae	Oscillospiraceae incertae sedis	4	0.000465441
Firmicutes	Clostridia	Eubacteriales	Oscillospiraceae	Anaeromassilibacillus	2	0.000232721
Firmicutes	Clostridia	Eubacteriales	Oscillospiraceae	Acetivibrio	3	0.000349081
Firmicutes	Clostridia	Eubacteriales	Lachnospiraceae	Shuttleworthia	1	0.00011636
Firmicutes	Clostridia	Eubacteriales	Lachnospiraceae	Pseudobutyrivibrio	14	0.00162904
Firmicutes	Clostridia	Eubacteriales	Lachnospiraceae	Murimonas	1	0.00011636
Firmicutes	Clostridia	Eubacteriales	Lachnospiraceae	Muricomes	3	0.000349081
Firmicutes	Clostridia	Eubacteriales	Lachnospiraceae	Mobilitalea	9	0.00104724
Firmicutes	Clostridia	Eubacteriales	Lachnospiraceae	Lacrimispora	1	0.00011636
Firmicutes	Clostridia	Eubacteriales	Lachnospiraceae	Lachnoanaerobaculum	2	0.000232721
Firmicutes	Clostridia	Eubacteriales	Lachnospiraceae	Kineothrix	5	0.000581801
Firmicutes	Clostridia	Eubacteriales	Lachnospiraceae	Fusicatenibacter	2	0.000232721
Firmicutes	Clostridia	Eubacteriales	Lachnospiraceae	Faecalicatena	9	0.00104724
Firmicutes	Clostridia	Eubacteriales	Lachnospiraceae	Enterocloster	3	0.000349081
Firmicutes	Clostridia	Eubacteriales	Lachnospiraceae	Eisenbergiella	4	0.000465441
Firmicutes	Clostridia	Eubacteriales	Lachnospiraceae	Cuneatibacter	6	0.000698162
Firmicutes	Clostridia	Eubacteriales	Lachnospiraceae	Coprococcus	13	0.00151268
Firmicutes	Clostridia	Eubacteriales	Lachnospiraceae	Catonella	2	0.000232721
Firmicutes	Clostridia	Eubacteriales	Lachnospiraceae	Blautia	4	0.000465441
Firmicutes	Clostridia	Eubacteriales	Lachnospiraceae	Bariatricus	1	0.00011636
Firmicutes	Clostridia	Eubacteriales	Lachnospiraceae	Anaerotaenia	17	0.00197812
Firmicutes	Clostridia	Eubacteriales	Lachnospiraceae	Anaerobutyricum	2	0.000232721
Firmicutes	Clostridia	Eubacteriales	Lachnospiraceae	Anaerobium	2	0.000232721
Firmicutes	Clostridia	Eubacteriales	Lachnospiraceae	Agathobacter	6	0.000698162
Firmicutes	Clostridia	Eubacteriales	Lachnospiraceae	Acetatifactor	2	0.000232721
Firmicutes	Clostridia	Eubacteriales	Gracilibacteraceae		7	0.000814522
Firmicutes	Clostridia	Eubacteriales	Eubacteriales Family XIII. Incertae Sedis	Mogibacterium	2	0.000232721
Firmicutes	Clostridia	Eubacteriales	Eubacteriales Family XIII. Incertae Sedis		16	0.00186176
Firmicutes	Clostridia	Eubacteriales	Eubacteriaceae	Eubacterium	10	0.0011636
Firmicutes	Clostridia	Eubacteriales	Desulfotomaculaceae		1	0.00011636
Firmicutes	Clostridia	Eubacteriales	Clostridiaceae	Lactonifactor	1	0.00011636
Firmicutes	Clostridia	Eubacteriales	Clostridiaceae	Hungatella	15	0.0017454
Firmicutes	Clostridia	Eubacteriales	Christensenellaceae		7	0.000814522
Firmicutes	Clostridia				1	0.00011636
Firmicutes	Bacilli	Lactobacillales	Streptococcaceae	Streptococcus	13	0.00151268
Firmicutes	Bacilli	Lactobacillales	Streptococcaceae		5	0.000581801
Firmicutes	Bacilli	Bacillales	Staphylococcaceae	Macrococcus	2	0.000232721
Firmicutes					10	0.0011636
Firmicutes Total					3251	0.378287
Synergistetes	Synergistia	Synergistales	Synergistaceae		2543	0.295904
Synergistetes	Synergistia	Synergistales	Synergistaceae	Fretibacterium	141	0.0164068
Synergistetes	Synergistia	Synergistales	Synergistaceae	Pyramidobacter	8	0.000930882
Synergistetes Total					2692	0.313242
Bacteroidota	Bacteroidia	Bacteroidales	Prevotellaceae		1197	0.139283
Bacteroidota	Bacteroidia	Bacteroidales	Prevotellaceae	Prevotella	819	0.095299
Bacteroidota	Bacteroidia	Bacteroidales	Bacteroidaceae		37	0.00430533
Bacteroidota	Sphingobacteriia	Sphingobacteriales	Sphingobacteriaceae		4	0.000465441
Bacteroidota	Flavobacteriia	Flavobacteriales	Flavobacteriaceae		10	0.0011636
Bacteroidota	Cytophagia	Cytophagales	Hymenobacteraceae		2	0.000232721
Bacteroidota	Bacteroidia	Marinilabiliales	Prolixibacteraceae		6	0.000698162
Bacteroidota	Bacteroidia	Bacteroidales	Tannerellaceae		3	0.000349081
Bacteroidota	Bacteroidia	Bacteroidales	Prevotellaceae	Hallella	5	0.000581801
Bacteroidota	Bacteroidia	Bacteroidales	Porphyromonadaceae	Porphyromonas	10	0.0011636
Bacteroidota	Bacteroidia	Bacteroidales	Porphyromonadaceae		2	0.000232721
Bacteroidota	Bacteroidia	Bacteroidales	Paludibacteraceae		1	0.00011636
Bacteroidota	Bacteroidia	Bacteroidales	Muribaculaceae		7	0.000814522
Bacteroidota	Bacteroidia	Bacteroidales	Bacteroidaceae	Phocaeicola	4	0.000465441
Bacteroidota	Bacteroidia	Bacteroidales	Bacteroidaceae	Bacteroides	8	0.000930882
Bacteroidota	Bacteroidia	Bacteroidales			14	0.00162904
Bacteroidota					2	0.000232721
Bacteroidota Total					2131	0.247964
Fibrobacteres	Fibrobacterales	Fibrobacteraceae	Fibrobacter		216	0.0251338
Fibrobacteres	Fibrobacterales	Fibrobacteraceae			20	0.00232721
Fibrobacteres Total					236	0.027461
Proteobacteria	Gammaproteobacteria	Xanthomonadales	Xanthomonadaceae	Stenotrophomonas	2	0.000232721
Proteobacteria	Gammaproteobacteria	Pasteurellales	Pasteurellaceae	Pasteurella	5	0.000581801
Proteobacteria	Gammaproteobacteria	Pasteurellales	Pasteurellaceae	Mannheimia	12	0.00139632
Proteobacteria	Gammaproteobacteria	Pasteurellales	Pasteurellaceae	Lonepinella	2	0.000232721
Proteobacteria	Gammaproteobacteria	Pasteurellales	Pasteurellaceae	Frederiksenia	2	0.000232721
Proteobacteria	Gammaproteobacteria	Pasteurellales	Pasteurellaceae	Bibersteinia	5	0.000581801
Proteobacteria	Gammaproteobacteria	Pasteurellales	Pasteurellaceae	Basfia	2	0.000232721
Proteobacteria	Gammaproteobacteria	Pasteurellales	Pasteurellaceae	Actinobacillus	1	0.00011636
Proteobacteria	Gammaproteobacteria	Pasteurellales	Pasteurellaceae		18	0.00209448
Proteobacteria	Gammaproteobacteria	Pasteurellales			1	0.00011636
Proteobacteria	Gammaproteobacteria	Moraxellales	Moraxellaceae	Acinetobacter	1	0.00011636
Proteobacteria	Gammaproteobacteria	Moraxellales	Moraxellaceae		3	0.000349081
Proteobacteria	Gammaproteobacteria	Enterobacterales	Erwiniaceae	Pantoea	9	0.00104724
Proteobacteria	Epsilonproteobacteria	Campylobacterales	Campylobacteraceae		4	0.000465441
Proteobacteria	Deltaproteobacteria	Desulfovibrionales	Desulfovibrionaceae		7	0.000814522
Proteobacteria	Betaproteobacteria	Neisseriales	Neisseriaceae		2	0.000232721
Proteobacteria	Alphaproteobacteria	Rhodospirillales	Thalassospiraceae		2	0.000232721
Proteobacteria	Alphaproteobacteria	Rhodospirillales	Kiloniellaceae		1	0.00011636
Proteobacteria	Alphaproteobacteria	Hyphomicrobiales	Methylobacteriaceae	Methylobacterium	2	0.000232721
Proteobacteria	Alphaproteobacteria	Hyphomicrobiales	Devosiaceae	Devosia	8	0.000930882
Proteobacteria Total					89	0.0103561
Actinobacteria	Propionibacteriales	Propionibacteriaceae			4	0.000465441
Actinobacteria	Propionibacteriales	Nocardioidaceae			1	0.00011636
Actinobacteria	Micrococcales	Micrococcaceae			1	0.00011636
Actinobacteria	Micrococcales	Microbacteriaceae	Yonghaparkia		2	0.000232721
Actinobacteria	Micrococcales	Microbacteriaceae	Clavibacter		2	0.000232721
Actinobacteria	Micrococcales	Dermabacteraceae	Brachybacterium		9	0.00104724
Actinobacteria	Micrococcales	Dermabacteraceae			3	0.000349081
Actinobacteria	Micrococcales	Cellulomonadaceae			2	0.000232721
Actinobacteria	Micrococcales	Bogoriellaceae			2	0.000232721
Actinobacteria	Micrococcales				3	0.000349081
Actinobacteria	Kineosporiales	Kineosporiaceae			2	0.000232721
Actinobacteria	Coriobacteriia	Eggerthellales	Eggerthellaceae		5	0.000581801
Actinobacteria	Coriobacteriia	Coriobacteriales	Atopobiaceae	Olsenella	9	0.00104724
Actinobacteria	Coriobacteriia	Coriobacteriales	Atopobiaceae		7	0.000814522
Actinobacteria	Actinomycetales	Actinomycetaceae	Trueperella		2	0.000232721
Actinobacteria	Actinomycetales	Actinomycetaceae	Schaalia		4	0.000465441
Actinobacteria	Actinomycetales	Actinomycetaceae	Fannyhessea		2	0.000232721
Actinobacteria	Actinomycetales	Actinomycetaceae	Actinomyces		7	0.000814522
Actinobacteria					6	0.000698162
Actinobacteria Total					73	0.0084943
Fusobacteria	Fusobacteriales	Fusobacteriaceae	Fusobacterium		39	0.00453805
Fusobacteria	Fusobacteriales	Fusobacteriaceae			5	0.000581801
Fusobacteria Total					44	0.00511985
Spirochaetes	Spirochaetales	Treponemataceae	Treponema		22	0.00255993
Spirochaetes	Spirochaetales	Treponemataceae			7	0.000814522
Spirochaetes Total					29	0.00337445
Chloroflexi	Anaerolineae	Anaerolineales	Anaerolineaceae		22	0.00255993
Chloroflexi	Anaerolineae	Anaerolineales	Anaerolineaceae	Flexilinea	3	0.000349081
Chloroflexi Total					25	0.00290901
Euryarchaeota	Methanomada group	Methanobacteria	Methanobacteriales	Methanobacteriaceae	11	0.00127996
Euryarchaeota	Methanomada group	Methanobacteria	Methanobacteriales	Methanobacteriaceae	3	0.000349081
Euryarchaeota Total					14	0.00162904
Kiritimatiellaeota	Kiritimatiellae	Kiritimatiellales	Kiritimatiellaceae		4	0.000465441
Kiritimatiellaeota Total					4	0.000465441
Tenericutes	Mollicutes	Mycoplasmataceae	Mycoplasmopsis		3	0.000349081
Tenericutes	Mollicutes	Mycoplasmataceae			1	0.00011636
Tenericutes Total					4	0.000465441
Elusimicrobia	Elusimicrobia	Elusimicrobiales	Elusimicrobiaceae	Elusimicrobium	2	0.000232721
Elusimicrobia Total					2	0.000232721
Grand Total					8594

## Sheet: 18 219_tonsil
Level 1	Level 2	Level 3	Level 4	Level 5	Frequency	% Frequency
Fusobacteria	Fusobacteriales	Fusobacteriaceae	Fusobacterium		555	0.25802
Fusobacteria	Fusobacteriales	Fusobacteriaceae			77	0.0357973
Fusobacteria Total					632	0.293817
Firmicutes	Clostridia	Eubacteriales	Oscillospiraceae		89	0.0413761
Firmicutes	Negativicutes	Selenomonadales	Selenomonadaceae	Selenomonas	31	0.0144119
Firmicutes	Negativicutes	Selenomonadales	Selenomonadaceae		38	0.0176662
Firmicutes	Negativicutes	Acidaminococcales	Acidaminococcaceae	Succiniclasticum	40	0.018596
Firmicutes	Negativicutes	Acidaminococcales	Acidaminococcaceae		59	0.0274291
Firmicutes	Clostridia	Eubacteriales	Oscillospiraceae	Ruminococcus	41	0.0190609
Firmicutes	Clostridia	Eubacteriales	Lachnospiraceae		81	0.0376569
Firmicutes	Clostridia	Eubacteriales			37	0.0172013
Firmicutes	Tissierellia	Tissierellales	Peptoniphilaceae	Parvimonas	9	0.0041841
Firmicutes	Tissierellia	Tissierellales	Peptoniphilaceae		3	0.0013947
Firmicutes	Negativicutes	Veillonellales	Veillonellaceae		4	0.0018596
Firmicutes	Negativicutes	Selenomonadales	Selenomonadaceae	Schwartzia	6	0.0027894
Firmicutes	Negativicutes	Selenomonadales	Selenomonadaceae	Mitsuokella	1	0.0004649
Firmicutes	Negativicutes	Selenomonadales	Selenomonadaceae	Anaerovibrio	21	0.0097629
Firmicutes	Clostridia	Eubacteriales	Peptostreptococcaceae	Peptostreptococcus	8	0.0037192
Firmicutes	Clostridia	Eubacteriales	Oscillospiraceae	Saccharofermentans	2	0.0009298
Firmicutes	Clostridia	Eubacteriales	Oscillospiraceae	Pseudoflavonifractor	2	0.0009298
Firmicutes	Clostridia	Eubacteriales	Oscillospiraceae	Oscillospiraceae incertae sedis	2	0.0009298
Firmicutes	Clostridia	Eubacteriales	Oscillospiraceae	Oscillibacter	1	0.0004649
Firmicutes	Clostridia	Eubacteriales	Oscillospiraceae	Acetivibrio	1	0.0004649
Firmicutes	Clostridia	Eubacteriales	Lachnospiraceae	Pseudobutyrivibrio	7	0.0032543
Firmicutes	Clostridia	Eubacteriales	Lachnospiraceae	Muricomes	1	0.0004649
Firmicutes	Clostridia	Eubacteriales	Lachnospiraceae	Mobilitalea	2	0.0009298
Firmicutes	Clostridia	Eubacteriales	Lachnospiraceae	Lachnotalea	3	0.0013947
Firmicutes	Clostridia	Eubacteriales	Lachnospiraceae	Kineothrix	1	0.0004649
Firmicutes	Clostridia	Eubacteriales	Lachnospiraceae	Enterocloster	1	0.0004649
Firmicutes	Clostridia	Eubacteriales	Lachnospiraceae	Eisenbergiella	2	0.0009298
Firmicutes	Clostridia	Eubacteriales	Lachnospiraceae	Butyrivibrio	2	0.0009298
Firmicutes	Clostridia	Eubacteriales	Lachnospiraceae	Anaerotaenia	2	0.0009298
Firmicutes	Clostridia	Eubacteriales	Lachnospiraceae	Anaerostipes	9	0.0041841
Firmicutes	Clostridia	Eubacteriales	Lachnospiraceae	Anaerosporobacter	2	0.0009298
Firmicutes	Clostridia	Eubacteriales	Lachnospiraceae	Anaerocolumna	2	0.0009298
Firmicutes	Clostridia	Eubacteriales	Lachnospiraceae	Agathobacter	6	0.0027894
Firmicutes	Clostridia	Eubacteriales	Eubacteriales Family XIII. Incertae Sedis	Ihubacter	1	0.0004649
Firmicutes	Clostridia	Eubacteriales	Eubacteriales Family XIII. Incertae Sedis		11	0.0051139
Firmicutes	Clostridia	Eubacteriales	Eubacteriaceae	Eubacterium	6	0.0027894
Firmicutes	Clostridia	Eubacteriales	Eubacteriaceae		10	0.004649
Firmicutes	Clostridia	Eubacteriales	Clostridiaceae	Hungatella	6	0.0027894
Firmicutes	Clostridia	Eubacteriales	Clostridiaceae	Falcatimonas	2	0.0009298
Firmicutes	Clostridia	Eubacteriales	Clostridiaceae		14	0.0065086
Firmicutes	Clostridia	Eubacteriales	Christensenellaceae	Christensenella	1	0.0004649
Firmicutes	Clostridia	Eubacteriales	Christensenellaceae		4	0.0018596
Firmicutes	Bacilli	Lactobacillales	Streptococcaceae	Streptococcus	28	0.0130172
Firmicutes	Bacilli	Lactobacillales	Streptococcaceae		14	0.0065086
Firmicutes	Bacilli	Bacillales	Staphylococcaceae	Staphylococcus	2	0.0009298
Firmicutes	Bacilli	Bacillales	Paenibacillaceae	Brevibacillus	1	0.0004649
Firmicutes	Bacilli	Bacillales	Paenibacillaceae		1	0.0004649
Firmicutes	Bacilli	Bacillales	Bacillaceae		1	0.0004649
Firmicutes					3	0.0013947
Firmicutes Total					621	0.288703
Bacteroidota	Bacteroidia	Bacteroidales	Prevotellaceae		172	0.0799628
Bacteroidota	Bacteroidia	Bacteroidales	Prevotellaceae	Prevotella	129	0.0599721
Bacteroidota	Sphingobacteriia	Sphingobacteriales	Sphingobacteriaceae		4	0.0018596
Bacteroidota	Flavobacteriia	Flavobacteriales	Flavobacteriaceae		4	0.0018596
Bacteroidota	Bacteroidia	Bacteroidales	Porphyromonadaceae	Porphyromonas	4	0.0018596
Bacteroidota	Bacteroidia	Bacteroidales	Porphyromonadaceae		4	0.0018596
Bacteroidota	Bacteroidia	Bacteroidales	Muribaculaceae		3	0.0013947
Bacteroidota	Bacteroidia	Bacteroidales	Dysgonomonadaceae		2	0.0009298
Bacteroidota	Bacteroidia	Bacteroidales	Bacteroidaceae	Phocaeicola	1	0.0004649
Bacteroidota	Bacteroidia	Bacteroidales	Bacteroidaceae	Bacteroides	19	0.0088331
Bacteroidota	Bacteroidia	Bacteroidales	Bacteroidaceae		14	0.0065086
Bacteroidota	Bacteroidia	Bacteroidales			4	0.0018596
Bacteroidota Total					360	0.167364
Synergistetes	Synergistia	Synergistales	Synergistaceae		325	0.151093
Synergistetes	Synergistia	Synergistales	Synergistaceae	Fretibacterium	15	0.0069735
Synergistetes Total					340	0.158066
Proteobacteria	Gammaproteobacteria	Pasteurellales	Pasteurellaceae	Pasteurella	73	0.0339377
Proteobacteria	Gammaproteobacteria	Xanthomonadales	Xanthomonadaceae		2	0.0009298
Proteobacteria	Gammaproteobacteria	Pasteurellales	Pasteurellaceae	Mannheimia	2	0.0009298
Proteobacteria	Gammaproteobacteria	Pasteurellales	Pasteurellaceae	Lonepinella	2	0.0009298
Proteobacteria	Gammaproteobacteria	Pasteurellales	Pasteurellaceae	Haemophilus	2	0.0009298
Proteobacteria	Gammaproteobacteria	Pasteurellales	Pasteurellaceae	Bibersteinia	11	0.0051139
Proteobacteria	Gammaproteobacteria	Pasteurellales	Pasteurellaceae	Actinobacillus	2	0.0009298
Proteobacteria	Gammaproteobacteria	Pasteurellales	Pasteurellaceae		16	0.0074384
Proteobacteria	Gammaproteobacteria	Pasteurellales			2	0.0009298
Proteobacteria	Gammaproteobacteria	Moraxellales	Moraxellaceae	Moraxella	2	0.0009298
Proteobacteria	Gammaproteobacteria	Moraxellales	Moraxellaceae	Acinetobacter	6	0.0027894
Proteobacteria	Gammaproteobacteria	Moraxellales	Moraxellaceae		3	0.0013947
Proteobacteria	Gammaproteobacteria	Enterobacterales	Erwiniaceae	Pantoea	2	0.0009298
Proteobacteria	Betaproteobacteria	Burkholderiales	Oxalobacteraceae	Massilia group	4	0.0018596
Proteobacteria	Betaproteobacteria	Burkholderiales	Oxalobacteraceae	Massilia group	2	0.0009298
Proteobacteria	Alphaproteobacteria	Sphingomonadales	Sphingomonadaceae	Novosphingobium	2	0.0009298
Proteobacteria	Alphaproteobacteria	Hyphomicrobiales	Pleomorphomonadaceae		2	0.0009298
Proteobacteria Total					135	0.0627615
Actinobacteria	Streptomycetales	Streptomycetaceae	Streptomyces		2	0.0009298
Actinobacteria	Streptomycetales	Streptomycetaceae			1	0.0004649
Actinobacteria	Propionibacteriales	Nocardioidaceae			1	0.0004649
Actinobacteria	Micrococcales	Micrococcaceae	Kocuria		4	0.0018596
Actinobacteria	Micrococcales	Dermabacteraceae	Brachybacterium		7	0.0032543
Actinobacteria	Frankiales	Frankiaceae			1	0.0004649
Actinobacteria	Coriobacteriia	Coriobacteriales	Atopobiaceae	Parafannyhessea	2	0.0009298
Actinobacteria	Coriobacteriia	Coriobacteriales	Atopobiaceae	Olsenella	2	0.0009298
Actinobacteria	Coriobacteriia	Coriobacteriales	Atopobiaceae		2	0.0009298
Actinobacteria	Actinomycetales	Actinomycetaceae			4	0.0018596
Actinobacteria					1	0.0004649
Actinobacteria Total					27	0.0125523
Fibrobacteres	Fibrobacterales	Fibrobacteraceae	Fibrobacter		11	0.0051139
Fibrobacteres	Fibrobacterales	Fibrobacteraceae			3	0.0013947
Fibrobacteres Total					14	0.0065086
Spirochaetes	Spirochaetales	Treponemataceae	Treponema		5	0.0023245
Spirochaetes	Spirochaetales	Treponemataceae			5	0.0023245
Spirochaetes Total					10	0.004649
Chloroflexi	Anaerolineae	Anaerolineales	Anaerolineaceae		6	0.0027894
Chloroflexi Total					6	0.0027894
Elusimicrobia	Elusimicrobia	Elusimicrobiales	Elusimicrobiaceae		3	0.0013947
Elusimicrobia Total					3	0.0013947
Euryarchaeota	Methanomada group	Methanobacteria	Methanobacteriales	Methanobacteriaceae	2	0.0009298
Euryarchaeota Total					2	0.0009298
Kiritimatiellaeota	Kiritimatiellae	Kiritimatiellales	Kiritimatiellaceae		1	0.0004649
Kiritimatiellaeota Total					1	0.0004649
Grand Total					2151

[truncated: 14 more sheets: 18 220_tonsil swab plate wash, 18 221_nasal swab M ovi broth, 18 221_nasal swab plate wash, 18 221_tonsil swab plate wash, 18 235_sinus lining, 18 635_lung, P. multocida type strain, M. varigena type strain, M. ruminalis type strain, M. ovipneumoniae type strain, M. haemolytica type strain, M. glucosida type strain, B. trehalosi type strain, NTC]
